# Supplementary material for: Neighborhood-informed positional information for precise cell identity specification
Source: Mol Syst Biol. 2026 May 5;22(7):1118–31. doi: 10.1038/s44320-026-00211-y (PMC13328375; doi:10.1038/s44320-026-00211-y)
Supplement: Supplementary file 3 — Source data Fig. 1 [file 44320_2026_211_MOESM3_ESM.zip]

Archive with 10 entries (8 files):
- Figure 1/
- Figure 1/1B-D/
- Figure 1/.DS_Store
- __MACOSX/Figure 1/._.DS_Store
- Figure 1/README.rtf
- __MACOSX/Figure 1/._README.rtf
- Figure 1/1B-D/.DS_Store
- __MACOSX/Figure 1/1B-D/._.DS_Store
- Figure 1/1B-D/gap_data_raw_dorsal_wt.xlsx
- __MACOSX/Figure 1/1B-D/._gap_data_raw_dorsal_wt.xlsx
