# Supplementary material for: Neighborhood-informed positional information for precise cell identity specification
Source: Mol Syst Biol. 2026 May 5;22(7):1118–31. doi: 10.1038/s44320-026-00211-y (PMC13328375; doi:10.1038/s44320-026-00211-y)
Supplement: Supplementary file 3 — Source data Fig. 1 [file 44320_2026_211_MOESM3_ESM.zip › Figure 1/1B-D/gap_data_raw_dorsal_wt.xlsx]

## Sheet: Kni
Embryo	0	0.001001	0.002002	0.003003	0.004004	0.00500501	0.00600601	0.00700701	0.00800801	0.00900901	0.01001	0.011011	0.012012	0.013013	0.014014	0.015015	0.016016	0.017017	0.018018	0.019019	0.02002	0.021021	0.022022	0.023023	0.024024	0.025025	0.026026	0.027027	0.028028	0.029029	0.03003	0.031031	0.032032	0.033033	0.034034	0.035035	0.036036	0.037037	0.038038	0.039039	0.04004	0.041041	0.042042	0.043043	0.044044	0.045045	0.046046	0.047047	0.048048
0	0	0	0	0	0	0	0	0	0	0	0	0	0	0.599702	0.603777	0.629222	0.633625	0.642205	0.650576	0.657921	0.656149	0.658073	0.655081	0.651828	0.640801	0.629571	0.625237	0.619341	0.614406	0.608525	0.605836	0.601826	0.600852	0.601095	0.60345	0.611704	0.614557	0.619314	0.62174	0.626087	0.628302	0.63162	0.63601	0.639995	0.643979	0.65012	0.651781	0.653962	0.652046
1	0	0	0	0	0	0	0	0	0	0	0	0	0	0	0.627906	0.633606	0.637862	0.633533	0.638395	0.633652	0.631785	0.635469	0.638504	0.637793	0.6368	0.633015	0.62729	0.621542	0.61639	0.611729	0.608823	0.601371	0.593673	0.588543	0.582678	0.578439	0.576134	0.577548	0.578724	0.580705	0.578117	0.577349	0.574418	0.571912	0.572058	0.572134	0.570952	0.565991	0.56163
2	0	0	0	0	0	0	0	0	0	0	0	0	0	0	0	0.612616	0.585731	0.585731	0.601186	0.608026	0.610662	0.60255	0.596617	0.590827	0.587573	0.579476	0.573093	0.573093	0.563929	0.547989	0.535662	0.525832	0.515498	0.505288	0.495355	0.48833	0.481146	0.48078	0.474138	0.473148	0.471342	0.472339	0.475633	0.477329	0.474954	0.470808	0.465445	0.458983	0.455928
3	0	0	0	0	0	0	0	0	0	0	0	0	0.711849	0.680796	0.674184	0.677403	0.684585	0.690342	0.688006	0.682716	0.675704	0.670096	0.660467	0.654416	0.640874	0.633661	0.624051	0.61311	0.603838	0.595396	0.589232	0.582561	0.578741	0.575131	0.569079	0.57149	0.57607	0.579613	0.583215	0.58952	0.594336	0.601762	0.607465	0.612072	0.618369	0.623371	0.628952	0.640453	0.649037
4	0	0	0	0	0	0	0	0	0	0	0	0	0	0.621968	0.581147	0.558493	0.570082	0.576074	0.574539	0.568635	0.561528	0.55184	0.542474	0.53386	0.526372	0.516803	0.508586	0.500456	0.493029	0.486803	0.481529	0.479368	0.479443	0.478088	0.478618	0.486024	0.490519	0.4942	0.498049	0.501922	0.505969	0.510264	0.510703	0.51175	0.511464	0.503983	0.496384	0.490701	0.490127
5	0	0	0	0	0	0	0	0	0	0	0	0	0	0.651775	0.615021	0.612669	0.624363	0.644262	0.65299	0.655189	0.655588	0.657537	0.656503	0.651224	0.649912	0.633318	0.627018	0.619287	0.614185	0.609159	0.602417	0.593273	0.583692	0.577715	0.5707	0.569583	0.570261	0.567122	0.562123	0.558572	0.558834	0.559278	0.561701	0.564195	0.566857	0.568828	0.571285	0.57815	0.582404
6	0	0	0	0	0	0	0	0	0	0	0	0	0	0.56222	0.654551	0.681493	0.680682	0.673329	0.671662	0.668514	0.668557	0.66937	0.671758	0.672455	0.667525	0.663158	0.660675	0.657073	0.655766	0.656316	0.65389	0.649375	0.64277	0.637806	0.63083	0.626915	0.623294	0.624723	0.626184	0.625535	0.629082	0.633092	0.638241	0.642268	0.644531	0.646805	0.645659	0.639312	0.626124
7	0	0	0	0	0	0	0	0	0	0	0	0	0	0.581295	0.552253	0.548494	0.542942	0.53371	0.530985	0.532071	0.533933	0.538315	0.539649	0.539622	0.540945	0.538889	0.536466	0.539024	0.539279	0.53881	0.537684	0.535673	0.533569	0.531538	0.529623	0.529329	0.529195	0.525666	0.527727	0.531153	0.539013	0.54651	0.557936	0.569715	0.577515	0.583947	0.591123	0.595793	0.594371
8	0	0	0	0	0	0	0	0	0	0	0	0.71222	0.661588	0.642156	0.617911	0.616092	0.621684	0.628768	0.634133	0.629411	0.625331	0.611627	0.603457	0.595586	0.588602	0.584306	0.579962	0.57316	0.566584	0.561289	0.55758	0.554687	0.55704	0.561199	0.575786	0.582524	0.586464	0.593438	0.599109	0.606017	0.610656	0.611678	0.608345	0.604184	0.593331	0.586822	0.579947	0.578864	0.578162
9	0	0	0	0	0	0	0	0	0	0	0	0	0	0.496981	0.56942	0.577521	0.596781	0.60416	0.608026	0.609314	0.613621	0.610026	0.604669	0.602446	0.600002	0.594259	0.588118	0.58348	0.57907	0.576173	0.571579	0.568918	0.56673	0.564129	0.562228	0.562954	0.565259	0.568754	0.572511	0.576142	0.5789	0.58137	0.583659	0.583373	0.582405	0.584119	0.581644	0.575338	0.568297
10	0	0	0	0	0	0	0	0	0	0	0	0	0	0.785773	0.757473	0.754729	0.751153	0.743591	0.737027	0.726342	0.713924	0.704815	0.698243	0.686727	0.674979	0.660466	0.649666	0.640971	0.633751	0.626739	0.623345	0.622165	0.62094	0.622298	0.625414	0.631828	0.637487	0.638127	0.633574	0.63248	0.627378	0.618015	0.610208	0.610484	0.613715	0.619507	0.626682	0.639323	0.653777
11	0	0	0	0	0	0	0	0	0	0	0	0	0.622265	0.659691	0.684016	0.687194	0.69015	0.684331	0.686097	0.683689	0.678354	0.674973	0.671087	0.666243	0.655098	0.643441	0.636841	0.633698	0.629975	0.627276	0.622312	0.614134	0.608464	0.600283	0.594287	0.591092	0.584874	0.57942	0.571982	0.558582	0.556413	0.558069	0.558531	0.560405	0.563233	0.567282	0.57148	0.57376	0.576358
12	0	0	0	0	0	0	0	0	0	0	0	0	0.615437	0.622636	0.60872	0.599108	0.597671	0.606233	0.609079	0.60371	0.595179	0.586393	0.575637	0.569199	0.565157	0.562352	0.561576	0.555673	0.550184	0.546619	0.546947	0.547468	0.55121	0.551049	0.550227	0.548934	0.545634	0.548252	0.551487	0.554059	0.556824	0.560221	0.561678	0.562317	0.56063	0.56137	0.564196	0.563473	0.562804
13	0	0	0	0	0	0	0	0	0	0	0	0	0	0.483087	0.584033	0.589691	0.594435	0.599426	0.606455	0.608743	0.611712	0.60752	0.605485	0.608311	0.608015	0.606318	0.606546	0.604532	0.600803	0.597364	0.592739	0.59189	0.592642	0.591718	0.589219	0.589566	0.586842	0.586582	0.586107	0.587003	0.590146	0.591141	0.58845	0.585887	0.588396	0.590444	0.594797	0.600194	0.60726
14	0	0	0	0	0	0	0	0	0	0	0	0	0	0.631246	0.673945	0.692957	0.660361	0.648312	0.635075	0.629666	0.6235	0.61977	0.614572	0.609069	0.602391	0.585792	0.581589	0.578821	0.577729	0.575582	0.574757	0.572669	0.570994	0.568975	0.566671	0.567193	0.559059	0.555718	0.554996	0.555677	0.556348	0.557965	0.563191	0.571735	0.578977	0.591874	0.599618	0.604028	0.603074
15	0	0	0	0	0	0	0	0	0	0	0	0	0	0.764768	0.763901	0.740859	0.724361	0.722069	0.719936	0.71086	0.697248	0.686674	0.674219	0.66086	0.643715	0.62565	0.607349	0.5947	0.584652	0.574612	0.567285	0.559855	0.554093	0.551097	0.553241	0.556039	0.561213	0.561528	0.558902	0.563305	0.567076	0.570822	0.57674	0.577802	0.575367	0.578901	0.576833	0.579337	0.576428
16	0	0	0	0	0	0	0	0	0	0	0	0	0.729439	0.715902	0.699751	0.73915	0.753808	0.763835	0.763219	0.742417	0.729141	0.715067	0.704641	0.695405	0.685984	0.675411	0.663568	0.651111	0.639982	0.625635	0.621447	0.619605	0.618916	0.619527	0.623376	0.62285	0.623186	0.620351	0.618367	0.616032	0.613726	0.613264	0.612227	0.60802	0.607216	0.610305	0.615068	0.622228	0.627989
17	0	0	0	0	0	0	0	0	0	0	0	0	0	0.572049	0.583092	0.581058	0.577122	0.575733	0.581927	0.578461	0.571659	0.561766	0.551302	0.540007	0.530841	0.520802	0.51079	0.506929	0.49862	0.491948	0.487961	0.485744	0.485134	0.484873	0.483785	0.486877	0.492893	0.491162	0.490155	0.491106	0.486073	0.48047	0.475651	0.473213	0.472403	0.47186	0.470379	0.471345	0.4758
18	0	0	0	0	0	0	0	0	0	0	0	0	0	0	0.785016	0.824944	0.848712	0.846372	0.83122	0.81582	0.803353	0.791972	0.781227	0.770063	0.756134	0.739838	0.719711	0.702006	0.691025	0.681706	0.67053	0.659611	0.649168	0.640816	0.63647	0.632217	0.635372	0.640845	0.647788	0.660288	0.676328	0.691142	0.706791	0.72077	0.730763	0.74262	0.747801	0.752984	0.753052
19	0	0	0	0	0	0	0	0	0	0	0	0	0	0.924046	0.862838	0.804076	0.798884	0.789415	0.786583	0.771804	0.752383	0.736734	0.72556	0.710425	0.691952	0.678175	0.660802	0.650182	0.637284	0.625558	0.613612	0.603608	0.591704	0.580249	0.572696	0.565938	0.561087	0.551834	0.545105	0.543744	0.54777	0.551292	0.559899	0.571321	0.576508	0.579742	0.579771	0.580977	0.580595
20	0	0	0	0	0	0	0	0	0	0	0	0	0.644828	0.755059	0.738969	0.710815	0.708078	0.703765	0.698267	0.686353	0.676018	0.666816	0.658504	0.640672	0.627327	0.618183	0.611155	0.604154	0.597996	0.593752	0.589564	0.584978	0.584738	0.587617	0.594241	0.600994	0.601594	0.60245	0.600887	0.600276	0.59822	0.59539	0.58585	0.574391	0.564979	0.557675	0.552589	0.54933	0.551375
21	0	0	0	0	0	0	0	0	0	0	0	0	0	0.717712	0.760769	0.773749	0.759953	0.757313	0.762168	0.768716	0.77057	0.769026	0.763617	0.758808	0.749108	0.735913	0.724763	0.719335	0.71353	0.706643	0.69959	0.694956	0.692883	0.695327	0.700249	0.7108	0.722866	0.726996	0.726828	0.725156	0.724159	0.719314	0.716202	0.708612	0.69978	0.691229	0.684804	0.67962	0.676791
22	0	0	0	0	0	0	0	0	0	0	0	0	0	0.549974	0.557545	0.577642	0.601379	0.61789	0.619482	0.628097	0.631891	0.638543	0.642771	0.639384	0.637263	0.632094	0.628183	0.624507	0.624529	0.622553	0.621921	0.620239	0.615555	0.611757	0.611351	0.613279	0.614769	0.620274	0.621461	0.620053	0.619089	0.616015	0.615784	0.614494	0.612756	0.610457	0.606507	0.594443	0.586808
23	0	0	0	0	0	0	0	0	0	0	0	0	0	0.750459	0.737099	0.743352	0.759134	0.773294	0.773032	0.771695	0.767706	0.762685	0.753888	0.746729	0.740481	0.733025	0.72478	0.717609	0.711977	0.707617	0.701779	0.696282	0.693379	0.692092	0.69217	0.691701	0.691417	0.694958	0.699987	0.704276	0.706866	0.709057	0.710382	0.711463	0.712386	0.715265	0.71688	0.713566	0.707101
24	0	0	0	0	0	0	0	0	0	0	0	0	0	0.654447	0.664104	0.645136	0.654625	0.676062	0.68744	0.690737	0.691301	0.689751	0.683475	0.678245	0.677934	0.679821	0.678996	0.673581	0.666501	0.660052	0.654353	0.648821	0.642764	0.643804	0.639112	0.633495	0.630226	0.63054	0.634758	0.641759	0.64746	0.653127	0.655342	0.655726	0.659044	0.665019	0.674407	0.683388	0.695097
25	0	0	0	0	0	0	0	0	0	0	0	0	0.773229	0.715523	0.692769	0.687757	0.690821	0.693038	0.689129	0.680079	0.666999	0.651356	0.634691	0.624083	0.61531	0.603947	0.597119	0.589076	0.584517	0.587014	0.587119	0.590667	0.594859	0.597199	0.599196	0.604079	0.602309	0.602258	0.600342	0.59295	0.591389	0.588189	0.585131	0.585477	0.586498	0.589177	0.594734	0.597121	0.597816
26	0	0	0	0	0	0	0	0	0	0	0	0	0	0.675407	0.765288	0.76076	0.747943	0.742905	0.74237	0.74237	0.746268	0.747551	0.744068	0.743017	0.733985	0.723015	0.714288	0.704501	0.698036	0.695669	0.689905	0.684534	0.678404	0.672657	0.670001	0.671638	0.673843	0.6745	0.673499	0.671875	0.667602	0.663932	0.664462	0.663952	0.65983	0.654864	0.650377	0.650772	0.650014
27	0	0	0	0	0	0	0	0	0	0	0	0	0.697153	0.710873	0.716935	0.724763	0.727267	0.722631	0.722415	0.719843	0.715214	0.709809	0.706378	0.696978	0.68824	0.679161	0.673215	0.670961	0.669442	0.667867	0.665034	0.662472	0.65893	0.660102	0.659909	0.660736	0.657951	0.651085	0.644431	0.643793	0.649158	0.658144	0.667931	0.677297	0.687189	0.696608	0.705716	0.716434	0.721314
28	0	0	0	0	0	0	0	0	0	0	0	0	0.48607	0.529455	0.560011	0.571032	0.580375	0.593621	0.590721	0.584443	0.57948	0.577948	0.573331	0.569725	0.566995	0.566052	0.561699	0.555046	0.55114	0.549002	0.546571	0.5433	0.545473	0.545821	0.54676	0.546156	0.547584	0.551288	0.553831	0.555708	0.56037	0.565432	0.568909	0.570741	0.572175	0.573077	0.576642	0.580146	0.585367
29	0	0	0	0	0	0	0	0	0	0	0	0	0	0.642067	0.642067	0.634096	0.625531	0.604164	0.596917	0.596917	0.596374	0.586762	0.586762	0.57807	0.572963	0.56387	0.557619	0.555618	0.553744	0.550184	0.550243	0.548415	0.547074	0.547546	0.547557	0.549794	0.555266	0.55754	0.560324	0.561485	0.557594	0.55753	0.553777	0.553216	0.55359	0.555758	0.556767	0.55808	0.560808
30	0	0	0	0	0	0	0	0	0	0	0	0	0	0.824039	0.822101	0.826607	0.812707	0.799958	0.789651	0.776255	0.764501	0.754539	0.742522	0.723716	0.703256	0.681558	0.669817	0.663128	0.660128	0.660232	0.660458	0.663283	0.664487	0.667797	0.675696	0.686128	0.691138	0.690629	0.687442	0.682911	0.681486	0.678804	0.686807	0.696804	0.708836	0.716552	0.722381	0.726845	0.728695
31	0	0	0	0	0	0	0	0	0	0	0	0	0	0.458881	0.471962	0.485613	0.487324	0.484602	0.476383	0.469088	0.462393	0.453496	0.446153	0.436288	0.425126	0.413882	0.406594	0.400688	0.400314	0.400827	0.40312	0.408559	0.414315	0.423205	0.433966	0.446867	0.455095	0.460767	0.461038	0.460408	0.458883	0.457539	0.455838	0.452297	0.446358	0.43949	0.433151	0.427537	0.422628
32	0	0	0	0	0	0	0	0	0	0	0	0	0.699157	0.648391	0.631735	0.641344	0.642767	0.642382	0.637626	0.629626	0.62509	0.614483	0.605554	0.601692	0.600867	0.596164	0.590153	0.587251	0.587603	0.591608	0.591789	0.59516	0.599369	0.600917	0.600738	0.603564	0.610218	0.612398	0.61524	0.614953	0.618316	0.622257	0.621514	0.621089	0.622048	0.621666	0.619209	0.620042	0.616496
33	0	0	0	0	0	0	0	0	0	0	0	0	0	0.692923	0.743574	0.734653	0.728764	0.720201	0.719154	0.714223	0.702375	0.690484	0.67753	0.669696	0.65498	0.642122	0.632109	0.619806	0.609018	0.598579	0.590215	0.585557	0.583298	0.578847	0.580003	0.585457	0.591666	0.601395	0.607797	0.613986	0.619927	0.618994	0.618197	0.617203	0.610717	0.603247	0.595544	0.588582	0.586454
34	0	0	0	0	0	0	0	0	0	0	0	0	0.716207	0.670141	0.660676	0.665918	0.678913	0.679327	0.675914	0.670866	0.665027	0.658434	0.646973	0.635243	0.622275	0.609657	0.597337	0.591592	0.586956	0.582826	0.580725	0.578915	0.58148	0.586933	0.596228	0.604136	0.612139	0.612616	0.614286	0.612999	0.607157	0.600225	0.594251	0.591354	0.585588	0.584284	0.582792	0.581441	0.578989
35	0	0	0	0	0	0	0	0	0	0	0	0	0	0.65507	0.62171	0.6086	0.605085	0.600785	0.594345	0.585044	0.576732	0.569404	0.560253	0.54663	0.530676	0.518694	0.509655	0.501629	0.495992	0.490287	0.486843	0.483795	0.483895	0.48882	0.491222	0.49386	0.494738	0.496559	0.499738	0.506647	0.509155	0.510328	0.508714	0.507481	0.507339	0.507974	0.510895	0.51283	0.511743
36	0	0	0	0	0	0	0	0	0	0	0	0	0	0	0.743022	0.743022	0.71101	0.72713	0.736403	0.736678	0.736893	0.734437	0.73144	0.730335	0.723448	0.71646	0.709934	0.701324	0.696122	0.688425	0.679166	0.672482	0.665024	0.655675	0.651964	0.646994	0.643062	0.640559	0.637539	0.640742	0.645055	0.649033	0.650252	0.649031	0.642479	0.6394	0.633461	0.627298	0.620557
37	0	0	0	0	0	0	0	0	0	0	0	0	0	0	0.720533	0.700048	0.691088	0.689075	0.69487	0.694472	0.691502	0.683339	0.672972	0.664386	0.656342	0.649413	0.64095	0.636385	0.628927	0.622906	0.618017	0.614147	0.61311	0.611551	0.609881	0.609286	0.611241	0.611461	0.614103	0.615409	0.618476	0.624159	0.627317	0.637109	0.643474	0.650229	0.647945	0.645099	0.639947
[truncated: 951 more columns]

## Sheet: Kr
Embryo	0	0.001001	0.002002	0.003003	0.004004	0.00500501	0.00600601	0.00700701	0.00800801	0.00900901	0.01001	0.011011	0.012012	0.013013	0.014014	0.015015	0.016016	0.017017	0.018018	0.019019	0.02002	0.021021	0.022022	0.023023	0.024024	0.025025	0.026026	0.027027	0.028028	0.029029	0.03003	0.031031	0.032032	0.033033	0.034034	0.035035	0.036036	0.037037	0.038038	0.039039	0.04004	0.041041	0.042042	0.043043	0.044044	0.045045	0.046046	0.047047	0.048048
0	0	0	0	0	0	0	0	0	0	0	0	0	0	0.0570572	0.0671858	0.0710533	0.074994	0.0759757	0.0750379	0.073722	0.0719364	0.073312	0.0755622	0.0754022	0.0768321	0.0777821	0.0775257	0.0773664	0.0784454	0.0789693	0.0799944	0.0804438	0.0805483	0.0821986	0.0837252	0.0843524	0.0852595	0.0856778	0.0854858	0.0872179	0.0879431	0.0891683	0.0897056	0.089895	0.0911528	0.0906832	0.0916546	0.0922863	0.0939168
1	0	0	0	0	0	0	0	0	0	0	0	0	0	0	0.0848918	0.0689312	0.0667916	0.0651093	0.0715785	0.0694627	0.0678049	0.0664586	0.0667243	0.0657211	0.065506	0.0672776	0.0681921	0.068641	0.0685305	0.0694218	0.0700615	0.0707857	0.0719085	0.0727359	0.072156	0.0708802	0.0712258	0.0733557	0.0736736	0.0746825	0.0757766	0.0762776	0.0749934	0.076527	0.0792216	0.0807269	0.081072	0.0788878	0.0786593
2	0	0	0	0	0	0	0	0	0	0	0	0	0	0	0	0.0566716	0.0483716	0.0483716	0.0465156	0.0471415	0.049411	0.0488287	0.0480679	0.0481724	0.047653	0.0463397	0.0461242	0.0461242	0.0472068	0.0475068	0.0468087	0.0460704	0.046064	0.0453756	0.0459576	0.0464289	0.0468366	0.0467544	0.0458902	0.0453429	0.0458174	0.0472689	0.0487099	0.0503264	0.0507742	0.0514922	0.053225	0.054565	0.0536592
3	0	0	0	0	0	0	0	0	0	0	0	0	0.0563825	0.0603193	0.0676359	0.0693649	0.0678783	0.0696904	0.0709668	0.0706437	0.0707817	0.0692574	0.0693258	0.0699772	0.0695425	0.0691601	0.0704421	0.0704515	0.0695601	0.0684269	0.0672498	0.0680288	0.0682168	0.0684592	0.068165	0.0689333	0.0685237	0.0683797	0.0689183	0.0705926	0.0723652	0.0717007	0.0712367	0.0706339	0.0726816	0.0725463	0.0729509	0.0743398	0.0760303
4	0	0	0	0	0	0	0	0	0	0	0	0	0	0.06843	0.0659241	0.0715812	0.0711198	0.072252	0.0729052	0.0726947	0.0721766	0.0701649	0.0698779	0.0693893	0.0693979	0.0689976	0.0680207	0.0676854	0.067979	0.0683832	0.0680112	0.0689879	0.0689808	0.0694429	0.0702064	0.0710904	0.0729779	0.0731561	0.0725095	0.0727708	0.0758383	0.0770574	0.0774577	0.0773089	0.0760469	0.0747509	0.0726438	0.0725564	0.0724248
5	0	0	0	0	0	0	0	0	0	0	0	0	0	0.0684686	0.0708588	0.0743918	0.0748612	0.0731205	0.0744555	0.073776	0.0738145	0.0742968	0.0744336	0.0749611	0.0771852	0.0782659	0.0785506	0.080629	0.08003	0.0799691	0.0806428	0.0810354	0.0815174	0.0819748	0.0804842	0.0802904	0.0801291	0.0774592	0.0777462	0.0793026	0.0784591	0.0780849	0.07814	0.0781532	0.0780771	0.0777089	0.0781083	0.0786901	0.0788561
6	0	0	0	0	0	0	0	0	0	0	0	0	0	0.108717	0.107464	0.0977778	0.0957872	0.0911048	0.0909237	0.0903265	0.0900192	0.090983	0.0929064	0.0935655	0.0946319	0.0945264	0.0945791	0.0956457	0.096798	0.097742	0.0984176	0.0980795	0.096923	0.0965563	0.0947859	0.0957357	0.0956733	0.095252	0.0939863	0.0940993	0.0947995	0.0951459	0.0969694	0.0978356	0.100341	0.099312	0.0996139	0.0994382	0.0999525
7	0	0	0	0	0	0	0	0	0	0	0	0	0	0.058792	0.0657881	0.0602159	0.0605027	0.05933	0.0594006	0.0606838	0.0614809	0.0633393	0.0646964	0.0655333	0.0658952	0.0679961	0.0679733	0.0679051	0.0681886	0.0679716	0.0692066	0.0686384	0.0680121	0.067113	0.0671588	0.0658825	0.0667551	0.068027	0.0687669	0.0688624	0.0677708	0.0686097	0.0697214	0.0726798	0.0721889	0.0736508	0.0736534	0.0734561	0.0738189
8	0	0	0	0	0	0	0	0	0	0	0	0.0817305	0.0848497	0.0758075	0.0739237	0.0722307	0.0690565	0.0686556	0.0679824	0.0668574	0.0667085	0.0684893	0.0683707	0.0669508	0.0672159	0.0675	0.0679771	0.0683792	0.069084	0.0701649	0.0709524	0.0704139	0.0707508	0.072283	0.073403	0.0743505	0.0751352	0.0759096	0.0770025	0.0775857	0.077329	0.0769539	0.075383	0.0759051	0.0759287	0.0754465	0.0772219	0.0807342	0.0811563
9	0	0	0	0	0	0	0	0	0	0	0	0	0	0.0763332	0.0803169	0.0822262	0.0882114	0.0844085	0.0807815	0.0781747	0.0770094	0.0755549	0.0743062	0.0734626	0.0718091	0.0720489	0.0699018	0.0694389	0.0689202	0.0681536	0.068219	0.0683038	0.0684332	0.0685633	0.0690056	0.0683482	0.0684422	0.0679386	0.0689755	0.0709886	0.0710551	0.0721196	0.0728411	0.0746389	0.0762324	0.0768237	0.0780835	0.0791709	0.0790383
10	0	0	0	0	0	0	0	0	0	0	0	0	0	0.0670807	0.0706055	0.077642	0.0823753	0.0856714	0.0861749	0.0841875	0.0824969	0.0826176	0.0823231	0.0818901	0.0810545	0.0813245	0.0803178	0.0789731	0.0781962	0.0792856	0.0801355	0.0804672	0.0807925	0.0818333	0.0839473	0.0836449	0.0831792	0.0826565	0.0828684	0.0810118	0.0798506	0.0781168	0.0775022	0.0769242	0.0765517	0.0771761	0.079444	0.0811421	0.0813519
11	0	0	0	0	0	0	0	0	0	0	0	0	0.080574	0.0891277	0.0876994	0.0826417	0.0829741	0.0820455	0.0809706	0.0807155	0.0808168	0.0791865	0.0794362	0.079414	0.0802703	0.0802804	0.0810781	0.0816376	0.0823506	0.0830215	0.0828061	0.0837093	0.0835224	0.0836036	0.0826987	0.0831333	0.0818041	0.0810628	0.079808	0.0797913	0.079502	0.0794114	0.0803039	0.08018	0.0807422	0.080462	0.0819293	0.0815653	0.0830861
12	0	0	0	0	0	0	0	0	0	0	0	0	0.0774898	0.0582137	0.0596594	0.0541509	0.0558194	0.0604824	0.0616071	0.0619588	0.0618119	0.0626769	0.0625205	0.0626868	0.0630869	0.0643876	0.0652838	0.0661312	0.067247	0.067925	0.0684042	0.0690188	0.0697861	0.0702864	0.070178	0.0703422	0.0697154	0.0691556	0.0680538	0.0681431	0.068006	0.0680823	0.0678498	0.0680153	0.0683684	0.0686268	0.0692384	0.0680982	0.0672413
13	0	0	0	0	0	0	0	0	0	0	0	0	0	0.0569029	0.0465624	0.047177	0.0488182	0.0481576	0.0514401	0.0509414	0.0505251	0.0504151	0.0513747	0.0517727	0.0522426	0.0536696	0.0542938	0.0552369	0.0543309	0.0540377	0.0540383	0.0544075	0.0549035	0.056187	0.0572156	0.0566626	0.0567422	0.0568071	0.058232	0.059778	0.0612611	0.0623899	0.0633127	0.0623736	0.0629537	0.063566	0.0645272	0.0652236	0.0655812
14	0	0	0	0	0	0	0	0	0	0	0	0	0	0.082116	0.0819381	0.0829612	0.089271	0.0855272	0.0847841	0.0836057	0.0813654	0.0812244	0.0823941	0.0832726	0.0839764	0.0824534	0.0829337	0.0840105	0.0844128	0.0851879	0.0863195	0.086565	0.0859323	0.0853571	0.0841763	0.084588	0.0835286	0.0828383	0.0821661	0.0810209	0.0809647	0.0831655	0.0852093	0.0871148	0.0888003	0.0907712	0.090938	0.0916674	0.0929679
15	0	0	0	0	0	0	0	0	0	0	0	0	0	0.0647676	0.0754436	0.0790594	0.0770714	0.0748079	0.0724206	0.0721999	0.0707545	0.0708737	0.0712046	0.0697431	0.0686201	0.0669315	0.0651288	0.065152	0.0662158	0.0662975	0.0660875	0.0654683	0.0646449	0.0654404	0.0659699	0.0667761	0.0684895	0.0670013	0.0650606	0.0640567	0.0648827	0.0660308	0.0679841	0.0694646	0.0709239	0.0720515	0.0726847	0.0752336	0.076415
16	0	0	0	0	0	0	0	0	0	0	0	0	0.0786463	0.090559	0.0822124	0.0777719	0.0793479	0.081166	0.0819373	0.0815928	0.0807629	0.0807519	0.0805452	0.0792793	0.0788337	0.0778257	0.0774796	0.0765505	0.0758806	0.0749015	0.0749967	0.0740161	0.0732504	0.0737298	0.0743411	0.0760428	0.0755995	0.0746404	0.0745551	0.0743537	0.0729034	0.0729745	0.0728472	0.0727523	0.0735439	0.0748774	0.0761755	0.0782371	0.0796945
17	0	0	0	0	0	0	0	0	0	0	0	0	0	0.0411406	0.0457147	0.0412067	0.036496	0.03596	0.0352122	0.0348325	0.0346895	0.0348876	0.0348591	0.0342092	0.0344521	0.0337787	0.0340986	0.0340544	0.0344953	0.034069	0.034212	0.0345427	0.0343784	0.0346259	0.0335362	0.0345228	0.0348614	0.034803	0.0336087	0.0343168	0.0340823	0.0334771	0.0331096	0.0326442	0.0328021	0.0317649	0.0319199	0.0319918	0.0328711
18	0	0	0	0	0	0	0	0	0	0	0	0	0	0	0.0691625	0.0699276	0.07349	0.075481	0.0758834	0.0771203	0.0783823	0.0804218	0.0814153	0.0822231	0.0823246	0.0835973	0.0839006	0.0841559	0.0849248	0.0849268	0.0853672	0.0849574	0.084397	0.0844898	0.0846968	0.0832726	0.083158	0.0821876	0.0817929	0.0825658	0.0826614	0.0845584	0.0869371	0.0885799	0.0891534	0.0913087	0.0921284	0.0945049	0.0945422
19	0	0	0	0	0	0	0	0	0	0	0	0	0	0.0532019	0.080831	0.0825208	0.0871845	0.0879451	0.0914691	0.092538	0.0897105	0.088169	0.0891689	0.0910259	0.0914837	0.0914837	0.0915451	0.0912926	0.0907903	0.0907365	0.0926928	0.0932962	0.0924064	0.0921727	0.0917525	0.091447	0.0910314	0.0920432	0.0915844	0.0925138	0.0911535	0.0917541	0.0926281	0.09167	0.0916249	0.0922074	0.0933797	0.0922587	0.0939526
20	0	0	0	0	0	0	0	0	0	0	0	0	0.0335404	0.065584	0.0688156	0.0704476	0.0668195	0.066481	0.0642573	0.0634722	0.0629171	0.0629079	0.0629672	0.0624491	0.0627757	0.0621319	0.0630126	0.0625767	0.063201	0.0636412	0.0644402	0.0644365	0.0645162	0.0650999	0.0651591	0.0664765	0.0667	0.0669225	0.0693433	0.069949	0.0697183	0.0701056	0.0706588	0.0713826	0.0705751	0.0698527	0.0687996	0.0696781	0.0674532
21	0	0	0	0	0	0	0	0	0	0	0	0	0	0.06843	0.0901439	0.085658	0.0851694	0.0829794	0.084417	0.080969	0.0811302	0.0793377	0.0785696	0.078588	0.0766908	0.0755077	0.0751118	0.0751282	0.074628	0.0749238	0.074167	0.074475	0.0735934	0.0735102	0.074494	0.0764576	0.0767533	0.0771469	0.0770955	0.0780815	0.0781837	0.0784049	0.0794725	0.079855	0.0794194	0.0784666	0.0775872	0.0785295	0.0786215
22	0	0	0	0	0	0	0	0	0	0	0	0	0	0.0760441	0.0758513	0.0752772	0.0749266	0.077337	0.075514	0.0729381	0.074399	0.075554	0.0769115	0.0769141	0.0770403	0.0777821	0.0785278	0.0781625	0.0792688	0.0817368	0.0817167	0.081447	0.0811969	0.0818378	0.0826156	0.082478	0.0825546	0.083495	0.0820706	0.0798752	0.079016	0.0804947	0.080596	0.0816164	0.0806159	0.0783601	0.0761782	0.0746559	0.0765116
23	0	0	0	0	0	0	0	0	0	0	0	0	0	0.0830413	0.0791861	0.0813184	0.0810087	0.080666	0.0826172	0.0827496	0.0817007	0.0811218	0.0811656	0.0806175	0.0798393	0.0790486	0.0787504	0.0787087	0.0785468	0.0789708	0.0802089	0.0808042	0.0822114	0.0841421	0.0850949	0.0867109	0.0878431	0.088697	0.0889718	0.0907019	0.0924888	0.0926088	0.0910201	0.0899164	0.0905462	0.0916304	0.0913294	0.0919839	0.0929165
24	0	0	0	0	0	0	0	0	0	0	0	0	0	0.0740201	0.0788116	0.0835395	0.0862627	0.0904313	0.0924049	0.0925835	0.0915566	0.0899619	0.0887266	0.0873231	0.0869947	0.0848825	0.0848445	0.0835765	0.0836014	0.0830683	0.0839945	0.0847925	0.0849368	0.0859423	0.0866085	0.0890049	0.0881685	0.089034	0.0888728	0.0898151	0.0888357	0.0882962	0.0871501	0.0872335	0.0866787	0.0870654	0.08805	0.0877852	0.0849336
25	0	0	0	0	0	0	0	0	0	0	0	0	0.0774898	0.0745984	0.0772106	0.0752538	0.0801101	0.0792859	0.0794709	0.0792377	0.0791451	0.0782711	0.0771897	0.0768544	0.0762829	0.0753516	0.0742066	0.0746168	0.0743772	0.0752143	0.0754792	0.0761144	0.0773246	0.0772184	0.0773408	0.0791969	0.0799893	0.0794452	0.079471	0.0786234	0.0769991	0.0758265	0.0756369	0.0763332	0.0767021	0.0754118	0.0782628	0.0798928	0.0811299
26	0	0	0	0	0	0	0	0	0	0	0	0	0	0.0643821	0.0729599	0.0668398	0.0702613	0.0735496	0.0737345	0.0737345	0.0762121	0.0771631	0.0764416	0.0762471	0.0763114	0.0786906	0.079558	0.0789882	0.0792369	0.0788472	0.0780312	0.0775008	0.0781348	0.0785667	0.0786776	0.0784794	0.0781366	0.0801216	0.0813262	0.0818257	0.0822004	0.0829567	0.0833014	0.0840417	0.0835423	0.0824874	0.0819985	0.0808526	0.0805889
27	0	0	0	0	0	0	0	0	0	0	0	0	0.142257	0.10071	0.0910447	0.0885928	0.0864988	0.0880206	0.0838449	0.0833401	0.0825308	0.081487	0.0787175	0.078017	0.0785222	0.0791367	0.0797267	0.0790775	0.0810915	0.0820678	0.0815052	0.0820124	0.0840237	0.0853827	0.0852309	0.0852295	0.0841275	0.0842615	0.0825787	0.0811593	0.0830819	0.0832915	0.0834196	0.0841628	0.0874323	0.0882425	0.0901318	0.0899956	0.0911576
28	0	0	0	0	0	0	0	0	0	0	0	0	0.0708395	0.0653903	0.0687711	0.065098	0.0630713	0.0648104	0.0652903	0.0671166	0.0685116	0.0691688	0.0683579	0.0680819	0.0684805	0.0691671	0.0697221	0.0686535	0.0684686	0.0680932	0.0668667	0.0654769	0.0648312	0.0644182	0.0638282	0.0635901	0.0637576	0.0656883	0.0668147	0.0664579	0.0669778	0.0685774	0.0714794	0.0721182	0.0721813	0.0738747	0.074242	0.0734486	0.0729393
29	0	0	0	0	0	0	0	0	0	0	0	0	0	0.0512358	0.0512358	0.0550524	0.0537276	0.0533055	0.0549833	0.0549833	0.0554196	0.0538348	0.0538348	0.054071	0.0553498	0.0550684	0.0562143	0.0567094	0.0559298	0.0567217	0.0568672	0.0589202	0.059563	0.0593864	0.0604848	0.061648	0.0606459	0.063382	0.0631993	0.0641147	0.0650853	0.0668923	0.067207	0.0669522	0.0675488	0.0686597	0.068062	0.0687552	0.068539
30	0	0	0	0	0	0	0	0	0	0	0	0	0	0.0738549	0.078246	0.0822571	0.0771957	0.0724975	0.0717757	0.0703393	0.0685396	0.0675128	0.0673589	0.0667337	0.0663342	0.0644987	0.0648499	0.0657428	0.0659997	0.0665442	0.0676266	0.067919	0.0683778	0.0696083	0.0705504	0.0723162	0.0726799	0.0724298	0.0729281	0.0734502	0.0734102	0.0748218	0.0750825	0.0748669	0.0746541	0.0747676	0.0740991	0.076138	0.0777753
31	0	0	0	0	0	0	0	0	0	0	0	0	0	0.0316127	0.0299655	0.0292793	0.0288938	0.0290898	0.0290488	0.0306714	0.029916	0.0300274	0.0299592	0.0295545	0.0283908	0.0276181	0.0274157	0.0278477	0.0280124	0.0276546	0.0290192	0.0292815	0.0291098	0.0297827	0.0308482	0.0327135	0.0341104	0.034902	0.0356891	0.0360282	0.0350927	0.0349181	0.0356928	0.0361623	0.0365554	0.0354544	0.0346418	0.0341744	0.0340199
32	0	0	0	0	0	0	0	0	0	0	0	0	0.0624544	0.0800599	0.0821739	0.0739861	0.0727501	0.0714463	0.072192	0.0730612	0.0737451	0.0732896	0.0730504	0.0725874	0.0720401	0.07194	0.071674	0.0726949	0.0727284	0.0728819	0.0730202	0.0730887	0.0733693	0.0739264	0.0746494	0.0765222	0.0788479	0.0782443	0.0795624	0.0800965	0.0809894	0.0815499	0.0821408	0.081991	0.0821605	0.0816084	0.0814013	0.0827337	0.0831729
33	0	0	0	0	0	0	0	0	0	0	0	0	0	0.0765902	0.0769869	0.0804799	0.0790381	0.0764811	0.0786668	0.0799821	0.0811467	0.0811335	0.0811378	0.0804483	0.0798705	0.0786463	0.0784986	0.0784882	0.0776327	0.0764922	0.0755587	0.0753568	0.0749251	0.0750935	0.0746895	0.0763835	0.0770435	0.0776083	0.079245	0.0800354	0.0805942	0.0799335	0.0798347	0.0794798	0.0806328	0.0811115	0.0826108	0.0843412	0.0845788
34	0	0	0	0	0	0	0	0	0	0	0	0	0.0771593	0.0866814	0.0838849	0.0816141	0.0837258	0.0840397	0.0837016	0.0834465	0.0846052	0.0844185	0.0832065	0.0808649	0.079387	0.0780551	0.0765672	0.0761866	0.0754463	0.074967	0.0737068	0.0736197	0.0743207	0.0752941	0.0766339	0.0783223	0.0805157	0.0813369	0.0826422	0.0833791	0.084118	0.0825177	0.0824175	0.0831261	0.0830712	0.0838404	0.0836795	0.0844837	0.0843346
35	0	0	0	0	0	0	0	0	0	0	0	0	0	0.0766224	0.0635104	0.0648301	0.0660769	0.066592	0.0661529	0.066354	0.067198	0.0670176	0.0657095	0.0640263	0.0641868	0.0632316	0.0626727	0.0620197	0.0617301	0.060888	0.0601657	0.0604325	0.0609249	0.0615292	0.0618907	0.0616308	0.0619964	0.0623374	0.0640756	0.0655687	0.0664043	0.0654414	0.0656732	0.0670307	0.0672724	0.0684127	0.0686669	0.0696103	0.0691861
36	0	0	0	0	0	0	0	0	0	0	0	0	0	0	0.0552259	0.0552259	0.0731304	0.0853715	0.0864006	0.0868892	0.0883945	0.0906939	0.0899962	0.0904904	0.0932487	0.095008	0.0965179	0.0973641	0.0982059	0.0981881	0.0980928	0.0974466	0.0978763	0.0975866	0.0969108	0.0945167	0.0941523	0.0924031	0.0911285	0.0918738	0.093699	0.0952913	0.0956154	0.097539	0.0972024	0.0987683	0.0978231	0.0974776	0.0989014
37	0	0	0	0	0	0	0	0	0	0	0	0	0	0	0.0779855	0.0673377	0.0664148	0.0649295	0.0667503	0.0685641	0.0707697	0.0702002	0.0684414	0.0681443	0.0670859	0.0674315	0.0678899	0.0686652	0.0685565	0.0684095	0.066929	0.0672134	0.0681356	0.0687217	0.0692944	0.0695539	0.0691965	0.0688184	0.0698646	0.0685175	0.0697365	0.0698967	0.0702227	0.0704001	0.0713794	0.0719111	0.0727959	0.0733224	0.0727549
[truncated: 951 more columns]

## Sheet: Gt
Embryo	0	0.001001	0.002002	0.003003	0.004004	0.00500501	0.00600601	0.00700701	0.00800801	0.00900901	0.01001	0.011011	0.012012	0.013013	0.014014	0.015015	0.016016	0.017017	0.018018	0.019019	0.02002	0.021021	0.022022	0.023023	0.024024	0.025025	0.026026	0.027027	0.028028	0.029029	0.03003	0.031031	0.032032	0.033033	0.034034	0.035035	0.036036	0.037037	0.038038	0.039039	0.04004	0.041041	0.042042	0.043043	0.044044	0.045045	0.046046	0.047047	0.048048
0	0	0	0	0	0	0	0	0	0	0	0	0	0	0.069238	0.0734342	0.0821285	0.0841181	0.0827467	0.0863049	0.0874489	0.0886126	0.088036	0.087726	0.0884737	0.0882306	0.0869785	0.086021	0.086944	0.0862463	0.086706	0.0879539	0.089503	0.0906718	0.0919852	0.0959592	0.100306	0.104809	0.109419	0.113783	0.118002	0.118896	0.121792	0.12687	0.130537	0.131609	0.132699	0.135293	0.136479	0.138408
1	0	0	0	0	0	0	0	0	0	0	0	0	0	0	0.0857486	0.081547	0.0740885	0.0730509	0.0740709	0.0760117	0.0798568	0.0811475	0.0821399	0.0829543	0.0837074	0.0832707	0.0834164	0.0835633	0.0844002	0.0842147	0.0835962	0.0838814	0.0833819	0.0824677	0.0819905	0.0827488	0.0839768	0.084978	0.0852434	0.0860391	0.0864977	0.0873114	0.0887359	0.0904564	0.0920414	0.0929936	0.0944861	0.0970288	0.0988682
2	0	0	0	0	0	0	0	0	0	0	0	0	0	0	0	0.0868434	0.0753994	0.0753994	0.0683503	0.0664152	0.0655517	0.063875	0.0634934	0.0628491	0.0643	0.0636795	0.0639689	0.0639689	0.0642934	0.0648926	0.0653051	0.0667555	0.0682995	0.0690011	0.0697913	0.0705773	0.0713703	0.0727061	0.0738209	0.0755194	0.0781444	0.0793866	0.0801951	0.0822435	0.0830931	0.085409	0.0861832	0.0846408	0.0834448
3	0	0	0	0	0	0	0	0	0	0	0	0	0.0619147	0.0681455	0.0742444	0.0768497	0.0793543	0.0762711	0.0791	0.0789809	0.079316	0.0804685	0.0821483	0.0825334	0.0832092	0.0829999	0.0823452	0.0832713	0.0819322	0.0826258	0.0838211	0.0843676	0.0843503	0.0856058	0.0867813	0.0900817	0.0935897	0.0963927	0.101379	0.103968	0.104943	0.107075	0.109003	0.110648	0.114195	0.116721	0.119804	0.12431	0.12673
4	0	0	0	0	0	0	0	0	0	0	0	0	0	0.0661312	0.0667414	0.0677521	0.0708631	0.071799	0.071813	0.071266	0.0702655	0.0707493	0.0712519	0.0717304	0.0719958	0.0722573	0.0717882	0.071579	0.0726106	0.074294	0.07579	0.0770124	0.0773025	0.0784377	0.0804081	0.0836658	0.085459	0.0880579	0.089292	0.0889202	0.0911855	0.0924573	0.0949351	0.0954599	0.0957043	0.0968386	0.0984715	0.099213	0.101225
5	0	0	0	0	0	0	0	0	0	0	0	0	0	0.0885891	0.0820796	0.0846137	0.0794462	0.0813272	0.081352	0.0806799	0.0810078	0.0830377	0.0831463	0.083711	0.0847923	0.084635	0.0861432	0.0862718	0.0878082	0.0890816	0.0902634	0.0896682	0.0903066	0.0916142	0.0915178	0.0950097	0.0970098	0.0998684	0.0991576	0.100112	0.101177	0.104628	0.106573	0.107777	0.112872	0.114145	0.114305	0.114106	0.117987
6	0	0	0	0	0	0	0	0	0	0	0	0	0	0.0616928	0.0877311	0.0915406	0.0888805	0.0903551	0.0902233	0.0904102	0.0880269	0.0878906	0.0888349	0.090096	0.089651	0.0896059	0.0909916	0.0907234	0.0917393	0.0925535	0.0945406	0.0961913	0.0974986	0.0996955	0.103368	0.10641	0.107301	0.110943	0.114442	0.117287	0.120557	0.124199	0.127053	0.128758	0.130306	0.131565	0.134486	0.134799	0.134946
7	0	0	0	0	0	0	0	0	0	0	0	0	0	0.0683503	0.0762349	0.075194	0.0741941	0.0733849	0.0744144	0.0748625	0.0751962	0.0747993	0.0731619	0.0729467	0.0727739	0.0737346	0.0737921	0.0727509	0.0722343	0.0722398	0.071802	0.0716881	0.0720806	0.0713988	0.0709422	0.0695659	0.0699447	0.0731877	0.0739426	0.0738587	0.0745885	0.0764396	0.0807674	0.0842343	0.0881432	0.0901356	0.0916462	0.0915776	0.0930672
8	0	0	0	0	0	0	0	0	0	0	0	0.0650956	0.07989	0.0831582	0.0820352	0.0821175	0.0809503	0.0810043	0.0828539	0.0823387	0.0826091	0.0837745	0.0830822	0.082824	0.082945	0.0829524	0.0822184	0.081971	0.0814011	0.0819186	0.081963	0.081992	0.0825498	0.0829884	0.0831624	0.0836566	0.0857111	0.0889201	0.0913315	0.0920964	0.0932488	0.0939257	0.0953596	0.0962179	0.099244	0.101155	0.102398	0.100316	0.100575
9	0	0	0	0	0	0	0	0	0	0	0	0	0	0.071901	0.0730846	0.0793828	0.0818573	0.0814117	0.0810736	0.0799676	0.0785995	0.077936	0.0786473	0.0794742	0.0803713	0.0804472	0.0815004	0.0824118	0.0839423	0.0854505	0.0871901	0.0885511	0.0897526	0.0910126	0.0934936	0.0962152	0.0978635	0.0999716	0.0998115	0.101174	0.104519	0.107649	0.111781	0.115605	0.116494	0.117823	0.120096	0.122969	0.128026
10	0	0	0	0	0	0	0	0	0	0	0	0	0	0.0812215	0.0904997	0.0905186	0.0897462	0.0853037	0.0860618	0.0831359	0.083419	0.083957	0.0832934	0.0830315	0.0820236	0.0805624	0.0800246	0.0811553	0.0808928	0.0818752	0.0816508	0.0815664	0.0822279	0.0838385	0.0851808	0.0890638	0.0918357	0.0933336	0.0959197	0.0983838	0.102585	0.104819	0.10694	0.10951	0.112448	0.115081	0.11833	0.122965	0.126788
11	0	0	0	0	0	0	0	0	0	0	0	0	0.0912817	0.0960899	0.093205	0.0923173	0.0900552	0.0878573	0.085105	0.0847583	0.0850777	0.0858354	0.0856014	0.0840377	0.0841218	0.0835483	0.0841885	0.0847179	0.0852444	0.0860861	0.0860356	0.0865233	0.0872017	0.0881749	0.0884472	0.0895438	0.0894591	0.0900396	0.0922398	0.0933337	0.095243	0.0977312	0.0987778	0.10047	0.101375	0.102647	0.108073	0.111339	0.111531
12	0	0	0	0	0	0	0	0	0	0	0	0	0.0781147	0.0874352	0.0836256	0.0785016	0.078613	0.0771473	0.0782201	0.0773679	0.0781031	0.0765295	0.0756841	0.0750647	0.0751396	0.0753459	0.0746439	0.074591	0.0750568	0.0762151	0.0757555	0.0766938	0.0778136	0.0784138	0.0783399	0.0792083	0.080472	0.0820349	0.082115	0.0832921	0.0856867	0.0873608	0.0898642	0.092936	0.0961929	0.0983535	0.099872	0.100515	0.103492
13	0	0	0	0	0	0	0	0	0	0	0	0	0	0.061249	0.0634189	0.0640565	0.067205	0.0679332	0.0691384	0.0697222	0.0697628	0.0692758	0.0687435	0.0686318	0.0697816	0.0710358	0.0713672	0.0713672	0.0716283	0.0716183	0.0717659	0.0725471	0.0747175	0.0759861	0.0767371	0.0775159	0.0791178	0.0803765	0.0815582	0.0829772	0.0839127	0.0856413	0.0872156	0.0887667	0.0905808	0.0922729	0.0933097	0.0971462	0.10108
14	0	0	0	0	0	0	0	0	0	0	0	0	0	0.10075	0.0966191	0.087879	0.0901057	0.0864857	0.0851633	0.0835401	0.0823884	0.0828456	0.0838119	0.0833009	0.082756	0.0830372	0.0829269	0.0852287	0.0860785	0.0882756	0.0910033	0.0925733	0.09384	0.0958714	0.0980926	0.100638	0.103009	0.104703	0.107569	0.108394	0.108099	0.108936	0.111469	0.115896	0.119861	0.124595	0.124633	0.124607	0.122686
15	0	0	0	0	0	0	0	0	0	0	0	0	0	0.0716051	0.0802314	0.0855964	0.0990787	0.09682	0.0949048	0.0954169	0.0938664	0.0939018	0.0925784	0.0923069	0.0909608	0.089703	0.0877271	0.0881663	0.0886853	0.0887185	0.090166	0.0903018	0.0927719	0.0940927	0.0966766	0.0991002	0.102213	0.103507	0.105419	0.106711	0.108451	0.111049	0.110172	0.11181	0.114301	0.11721	0.118214	0.120062	0.122691
16	0	0	0	0	0	0	0	0	0	0	0	0	0.0843283	0.085216	0.0821462	0.0895461	0.0886794	0.0906794	0.0897834	0.0872925	0.0871245	0.0863047	0.0858917	0.0850541	0.0845966	0.084222	0.0853224	0.0851826	0.0861345	0.0893004	0.0917207	0.0951054	0.0981319	0.102163	0.107252	0.110301	0.112483	0.115905	0.11942	0.120889	0.121278	0.121288	0.122975	0.124431	0.126732	0.129259	0.131487	0.134552	0.137833
17	0	0	0	0	0	0	0	0	0	0	0	0	0	0.0557962	0.0585393	0.0598287	0.0615449	0.0605248	0.0600625	0.0613183	0.0609211	0.0611168	0.0620322	0.0630279	0.0635265	0.0632792	0.0632652	0.0637641	0.0647589	0.0653579	0.0669527	0.0686716	0.0692787	0.0699348	0.0716735	0.0755168	0.0792623	0.0823204	0.0846027	0.0865954	0.0894442	0.0912663	0.0933318	0.09749	0.0985263	0.101079	0.103535	0.108424	0.113926
18	0	0	0	0	0	0	0	0	0	0	0	0	0	0	0.102969	0.093205	0.0960529	0.0937423	0.0955064	0.0938954	0.0940155	0.0948324	0.0946823	0.0944927	0.0925696	0.0921687	0.0913493	0.0894146	0.0886761	0.0885403	0.0888226	0.0878231	0.0875373	0.0869269	0.0877359	0.0882524	0.0892825	0.0923258	0.0946192	0.0977195	0.0989679	0.101558	0.104161	0.108068	0.111635	0.115024	0.117714	0.120514	0.121758
19	0	0	0	0	0	0	0	0	0	0	0	0	0	0.087879	0.0888653	0.0962231	0.096599	0.0940572	0.090066	0.0902362	0.0915082	0.0918703	0.0923173	0.0929796	0.0927633	0.092717	0.0917683	0.0928006	0.0941828	0.0946536	0.0947328	0.0942489	0.0945652	0.0953236	0.0952283	0.0947208	0.0960113	0.0964968	0.0991851	0.102234	0.105445	0.110007	0.113477	0.114561	0.119494	0.123117	0.127632	0.131524	0.134332
20	0	0	0	0	0	0	0	0	0	0	0	0	0.045271	0.0819264	0.0802451	0.0818231	0.0797468	0.0790242	0.0774881	0.0772341	0.0770731	0.0770404	0.0754473	0.0758174	0.0762521	0.075388	0.0759281	0.0763795	0.0761406	0.0768991	0.07647	0.0759347	0.0770147	0.0768395	0.0762979	0.0772813	0.077804	0.0781564	0.0803358	0.0802885	0.0814163	0.0830537	0.0829922	0.0825201	0.084034	0.0851292	0.086187	0.0855483	0.0856373
21	0	0	0	0	0	0	0	0	0	0	0	0	0	0.0630243	0.0876701	0.0907362	0.0890685	0.0931675	0.0910839	0.0885686	0.0892135	0.0892527	0.0907229	0.0904562	0.0899762	0.0877755	0.0868273	0.0859949	0.0867893	0.0880531	0.08857	0.0906574	0.0915031	0.0950249	0.0996956	0.107266	0.113963	0.120161	0.124257	0.1286	0.134752	0.138217	0.141804	0.14429	0.143653	0.144142	0.148161	0.149048	0.151452
22	0	0	0	0	0	0	0	0	0	0	0	0	0	0.114065	0.0829968	0.0812408	0.0838005	0.0873765	0.0852776	0.0870391	0.0832034	0.0836988	0.0851262	0.0859046	0.0866212	0.0870672	0.0875653	0.0876254	0.0883597	0.0884029	0.0902413	0.0909742	0.0911857	0.0919302	0.092908	0.092588	0.0912595	0.0916345	0.0925538	0.0928325	0.0939427	0.0942047	0.0948282	0.0953638	0.0966063	0.0975133	0.0987552	0.0984009	0.0998719
23	0	0	0	0	0	0	0	0	0	0	0	0	0	0.112024	0.101194	0.0941233	0.0922796	0.090754	0.0879678	0.0870608	0.0857348	0.0851226	0.0856598	0.0848301	0.0831017	0.0822185	0.0818742	0.0816713	0.082168	0.0825208	0.0832173	0.0829581	0.0828672	0.0833116	0.0845674	0.0861381	0.0874441	0.088785	0.0892237	0.0898869	0.0912306	0.0928159	0.0932593	0.0950162	0.0975823	0.100708	0.102326	0.103477	0.106511
24	0	0	0	0	0	0	0	0	0	0	0	0	0	0.0754517	0.085533	0.0861719	0.0880306	0.0897309	0.0894468	0.0861306	0.0841046	0.0858698	0.0861994	0.0856269	0.0856669	0.0860744	0.0855754	0.0857916	0.0863441	0.0870564	0.0890794	0.0883798	0.0884448	0.0888649	0.0898084	0.089883	0.090753	0.0892968	0.0872801	0.0868042	0.0852116	0.0846561	0.0853795	0.0863805	0.0849916	0.0871798	0.0896846	0.092815	0.0952684
25	0	0	0	0	0	0	0	0	0	0	0	0	0.082553	0.0817763	0.083257	0.0797322	0.0784337	0.0823964	0.0816571	0.0808044	0.0820204	0.0827513	0.0834574	0.0837912	0.0832687	0.0843447	0.0861546	0.0877974	0.0906759	0.0953013	0.0981548	0.10096	0.103937	0.108327	0.115578	0.122352	0.128279	0.130848	0.135168	0.141341	0.143044	0.146291	0.150304	0.151833	0.151383	0.152601	0.155305	0.158198	0.16077
26	0	0	0	0	0	0	0	0	0	0	0	0	0	0.102082	0.0960899	0.0908749	0.0924727	0.0898349	0.0906625	0.0906625	0.0890287	0.0887125	0.0897986	0.0891916	0.0880172	0.0881887	0.0886413	0.0893142	0.0898306	0.0904478	0.090624	0.0913395	0.0911793	0.0918138	0.0928361	0.0937301	0.0940992	0.0957981	0.0966438	0.0976359	0.0992587	0.101257	0.102302	0.10337	0.105094	0.105908	0.108386	0.110756	0.112979
27	0	0	0	0	0	0	0	0	0	0	0	0	0.107408	0.0880838	0.0833341	0.083019	0.0853094	0.085216	0.0835322	0.0823829	0.083006	0.0820443	0.0799765	0.0792913	0.0788195	0.077788	0.0787546	0.079958	0.0808729	0.0815636	0.0811996	0.0816049	0.0830673	0.0839861	0.0849048	0.0866917	0.0855672	0.0845103	0.0834316	0.0837846	0.0849752	0.0863256	0.0869619	0.0884575	0.0899418	0.0909478	0.0921993	0.0935424	0.0944425
28	0	0	0	0	0	0	0	0	0	0	0	0	0.0781147	0.0691014	0.0758614	0.0775018	0.0785437	0.0770626	0.0771075	0.0770137	0.0757817	0.0757971	0.0762342	0.0760313	0.0761587	0.0765959	0.0764224	0.0768708	0.0767705	0.0769491	0.0772126	0.0771885	0.0778493	0.079332	0.0792582	0.0790345	0.0787731	0.0780242	0.078381	0.0780828	0.0789373	0.0803504	0.0805836	0.0804522	0.0819247	0.0841204	0.0865836	0.0898266	0.090859
29	0	0	0	0	0	0	0	0	0	0	0	0	0	0.0678177	0.0678177	0.0676846	0.0723583	0.0722985	0.0728193	0.0728193	0.0753214	0.0758257	0.0758257	0.0758629	0.0759453	0.0766424	0.0771595	0.0773248	0.0779874	0.0777198	0.0781115	0.0783976	0.0798106	0.0814499	0.0830763	0.0855825	0.0878703	0.0886495	0.0908999	0.093477	0.0954242	0.0980074	0.0990667	0.0993252	0.099202	0.100418	0.103367	0.104489	0.105489
30	0	0	0	0	0	0	0	0	0	0	0	0	0	0.0892739	0.0896202	0.0873161	0.0851558	0.0864183	0.0864552	0.0843213	0.082495	0.0822896	0.081255	0.0794269	0.0784011	0.0778068	0.0774924	0.0773476	0.0768915	0.0784441	0.0786609	0.0802832	0.0814342	0.0828629	0.0844205	0.0857712	0.087898	0.0891392	0.0909755	0.0910309	0.0933419	0.0942137	0.0963273	0.0974214	0.0975845	0.100393	0.10035	0.099746	0.0989861
31	0	0	0	0	0	0	0	0	0	0	0	0	0	0.0550353	0.0524127	0.0570676	0.0579475	0.0587208	0.0594564	0.0593292	0.0588065	0.0580401	0.0584394	0.0588868	0.0598044	0.0594674	0.0606633	0.0617696	0.0630725	0.0651766	0.0678941	0.0720965	0.0752748	0.0787216	0.0815982	0.0850995	0.0878033	0.0905245	0.0937682	0.0952531	0.0978854	0.0979635	0.0978702	0.0993934	0.10063	0.103987	0.103873	0.105151	0.105059
32	0	0	0	0	0	0	0	0	0	0	0	0	0.110514	0.0895557	0.0861924	0.0874613	0.0817698	0.0869788	0.0852924	0.0835241	0.0848187	0.0840221	0.081894	0.0818413	0.0820745	0.082661	0.0838355	0.0823773	0.08316	0.0850973	0.0848724	0.0860216	0.0874307	0.087979	0.0885872	0.0894264	0.0905236	0.0926716	0.0936763	0.0952777	0.0964659	0.0968538	0.0999456	0.102144	0.103564	0.10331	0.103807	0.104306	0.10476
33	0	0	0	0	0	0	0	0	0	0	0	0	0	0.0861037	0.0900017	0.0914297	0.091759	0.0900569	0.0904242	0.0899669	0.0893157	0.0879264	0.0879197	0.0881882	0.0876045	0.0866215	0.0865406	0.0879726	0.0878688	0.0879439	0.0886787	0.0903374	0.0920781	0.0935424	0.0953803	0.0979416	0.0994629	0.10109	0.105249	0.108437	0.110543	0.112137	0.11367	0.115788	0.119038	0.123005	0.126705	0.132034	0.137176
34	0	0	0	0	0	0	0	0	0	0	0	0	0.114382	0.095541	0.0932311	0.0871756	0.0857318	0.0862124	0.0870271	0.086562	0.0858769	0.085441	0.0839696	0.0840577	0.0833312	0.0828167	0.0827857	0.082523	0.082169	0.0824725	0.0831874	0.083094	0.083818	0.0831589	0.0841656	0.0854489	0.085908	0.086022	0.087898	0.0885915	0.0897857	0.0918568	0.0936526	0.0966781	0.0976037	0.100916	0.104954	0.107274	0.107301
35	0	0	0	0	0	0	0	0	0	0	0	0	0	0.0701257	0.0696239	0.0761954	0.0755522	0.0762768	0.0744762	0.0733621	0.073329	0.0730039	0.0735619	0.0731478	0.0738173	0.07395	0.0741888	0.0739582	0.0748388	0.075651	0.0758036	0.0761473	0.076796	0.0792197	0.0791328	0.0795605	0.0802311	0.0809394	0.0815056	0.0821341	0.0829097	0.0846337	0.0845921	0.0845826	0.0863538	0.0872507	0.0892891	0.0920682	0.0938375
36	0	0	0	0	0	0	0	0	0	0	0	0	0	0	0.0978652	0.0978652	0.092249	0.0952762	0.0950005	0.0948676	0.097823	0.0993611	0.0995512	0.0996104	0.0997652	0.0997363	0.0999122	0.100429	0.101801	0.101593	0.100883	0.100499	0.101788	0.102689	0.102959	0.104557	0.106831	0.107273	0.107667	0.11042	0.111966	0.113393	0.114739	0.114821	0.115519	0.117415	0.117719	0.119425	0.119779
37	0	0	0	0	0	0	0	0	0	0	0	0	0	0	0.0900348	0.081764	0.0812887	0.0791266	0.0790277	0.0814434	0.0813822	0.081109	0.0807463	0.0795911	0.0798024	0.080985	0.0813481	0.0820913	0.0817926	0.0810547	0.0811869	0.0812454	0.0815645	0.0833301	0.0836002	0.0830166	0.0846186	0.0860171	0.0889496	0.089938	0.0923878	0.0955303	0.0988565	0.101003	0.104134	0.106802	0.109844	0.11202	0.115186
[truncated: 951 more columns]

## Sheet: Hb
Embryo	0	0.001001	0.002002	0.003003	0.004004	0.00500501	0.00600601	0.00700701	0.00800801	0.00900901	0.01001	0.011011	0.012012	0.013013	0.014014	0.015015	0.016016	0.017017	0.018018	0.019019	0.02002	0.021021	0.022022	0.023023	0.024024	0.025025	0.026026	0.027027	0.028028	0.029029	0.03003	0.031031	0.032032	0.033033	0.034034	0.035035	0.036036	0.037037	0.038038	0.039039	0.04004	0.041041	0.042042	0.043043	0.044044	0.045045	0.046046	0.047047	0.048048
0	0	0	0	0	0	0	0	0	0	0	0	0	0	0.141277	0.135551	0.146233	0.153031	0.155439	0.159578	0.160837	0.162814	0.163251	0.164235	0.165181	0.164478	0.163665	0.163172	0.163956	0.16424	0.165241	0.166725	0.168816	0.170817	0.172951	0.178799	0.183555	0.188178	0.192046	0.194631	0.197526	0.199319	0.200297	0.202595	0.204503	0.206428	0.209509	0.211922	0.2139	0.216967
1	0	0	0	0	0	0	0	0	0	0	0	0	0	0	0.159153	0.16381	0.169665	0.170829	0.173045	0.174766	0.17722	0.179439	0.17875	0.178938	0.179296	0.179181	0.178749	0.178136	0.177399	0.177081	0.175923	0.174251	0.17404	0.173787	0.173842	0.175028	0.175983	0.177341	0.179396	0.181242	0.182198	0.183292	0.185518	0.186697	0.187868	0.189439	0.191208	0.193731	0.196696
2	0	0	0	0	0	0	0	0	0	0	0	0	0	0	0	0.24485	0.240975	0.240975	0.252065	0.256653	0.258129	0.258316	0.25872	0.260144	0.260815	0.26206	0.263082	0.263082	0.261601	0.260336	0.259409	0.258207	0.256878	0.255965	0.25653	0.258311	0.259611	0.261495	0.26262	0.266865	0.272753	0.279869	0.288653	0.293927	0.298097	0.299656	0.304143	0.306836	0.307124
3	0	0	0	0	0	0	0	0	0	0	0	0	0.15037	0.144228	0.150955	0.159186	0.169711	0.174928	0.175986	0.174119	0.175334	0.174573	0.173471	0.17326	0.169705	0.168822	0.16659	0.163933	0.16212	0.161114	0.159678	0.159277	0.159922	0.161246	0.165569	0.169181	0.173074	0.177656	0.181655	0.186368	0.189806	0.193687	0.19818	0.201694	0.205329	0.209468	0.214395	0.221171	0.229266
4	0	0	0	0	0	0	0	0	0	0	0	0	0	0.159574	0.148124	0.147824	0.149766	0.152588	0.151341	0.148374	0.146817	0.145098	0.143875	0.141211	0.139085	0.136616	0.134958	0.132614	0.131469	0.131583	0.131185	0.131165	0.131448	0.133049	0.135789	0.140901	0.14314	0.14582	0.148795	0.151782	0.155391	0.158366	0.160147	0.16164	0.162172	0.161458	0.160763	0.160557	0.160492
5	0	0	0	0	0	0	0	0	0	0	0	0	0	0.190158	0.185634	0.187344	0.18893	0.190154	0.194189	0.197549	0.199212	0.200459	0.201292	0.201944	0.202927	0.201025	0.202272	0.203679	0.204782	0.20592	0.206548	0.206775	0.206143	0.205904	0.205802	0.209496	0.209419	0.209665	0.207933	0.207395	0.207761	0.208679	0.212129	0.21444	0.21745	0.221598	0.226391	0.232244	0.23892
6	0	0	0	0	0	0	0	0	0	0	0	0	0	0.147043	0.165008	0.177233	0.181727	0.183567	0.185446	0.188651	0.191268	0.192865	0.195029	0.197756	0.199928	0.200176	0.200308	0.200677	0.20152	0.202377	0.202937	0.203259	0.202188	0.201534	0.201464	0.203917	0.207168	0.210573	0.213353	0.215889	0.217631	0.220576	0.225822	0.230132	0.23419	0.235422	0.235363	0.233267	0.229955
7	0	0	0	0	0	0	0	0	0	0	0	0	0	0.148041	0.146221	0.144811	0.143023	0.139138	0.137265	0.137469	0.137072	0.135977	0.135851	0.135446	0.134959	0.134933	0.134165	0.13497	0.135548	0.135593	0.135596	0.135889	0.135869	0.135851	0.1366	0.136538	0.137706	0.137883	0.138702	0.140131	0.143169	0.147088	0.152239	0.158049	0.161851	0.166162	0.170282	0.173706	0.174579
8	0	0	0	0	0	0	0	0	0	0	0	0.277452	0.251625	0.238438	0.224464	0.217608	0.216961	0.218363	0.217306	0.213042	0.20912	0.204559	0.201661	0.19796	0.194834	0.193641	0.19163	0.18894	0.18623	0.184515	0.18382	0.182549	0.18338	0.186145	0.196756	0.203778	0.211556	0.218438	0.225931	0.23297	0.239733	0.243666	0.24689	0.248631	0.247628	0.244392	0.244177	0.247574	0.249193
9	0	0	0	0	0	0	0	0	0	0	0	0	0	0.127082	0.149926	0.155376	0.158714	0.162703	0.167959	0.17139	0.17401	0.174143	0.174242	0.174601	0.174587	0.174087	0.173298	0.173569	0.173775	0.174906	0.175259	0.17681	0.17831	0.178574	0.179531	0.180915	0.183344	0.183959	0.184923	0.184227	0.184457	0.185393	0.186322	0.18911	0.191199	0.19389	0.197663	0.201315	0.203299
10	0	0	0	0	0	0	0	0	0	0	0	0	0	0.239444	0.226505	0.220705	0.215001	0.211418	0.208764	0.204561	0.202835	0.200825	0.1994	0.196407	0.192506	0.188081	0.185805	0.183428	0.181629	0.180917	0.179637	0.179086	0.178999	0.178817	0.179498	0.181584	0.182459	0.183174	0.183208	0.181989	0.180132	0.178595	0.177413	0.178154	0.181516	0.187081	0.193434	0.200088	0.207028
11	0	0	0	0	0	0	0	0	0	0	0	0	0.18641	0.189709	0.189304	0.193527	0.196322	0.196028	0.193701	0.191372	0.188515	0.186979	0.185952	0.186087	0.185058	0.182423	0.180525	0.17944	0.179854	0.182801	0.18417	0.184036	0.182879	0.181545	0.180429	0.18046	0.179977	0.179844	0.179422	0.17576	0.174574	0.175334	0.177397	0.177942	0.181083	0.18453	0.190173	0.194297	0.196991
12	0	0	0	0	0	0	0	0	0	0	0	0	0.266363	0.246846	0.226553	0.225299	0.225671	0.22477	0.222024	0.221262	0.219354	0.215103	0.21106	0.207041	0.204695	0.200648	0.198478	0.197201	0.195796	0.193973	0.19339	0.194163	0.1958	0.198148	0.200216	0.203824	0.205467	0.206599	0.210108	0.214162	0.216515	0.220073	0.221395	0.222144	0.223233	0.225688	0.228213	0.229849	0.230648
13	0	0	0	0	0	0	0	0	0	0	0	0	0	0.125752	0.152464	0.151376	0.15433	0.15364	0.154244	0.153747	0.154015	0.153976	0.153375	0.154806	0.155167	0.155832	0.156767	0.157378	0.157693	0.158347	0.159102	0.160508	0.163639	0.164666	0.165838	0.167747	0.167883	0.169818	0.170827	0.171626	0.172871	0.173985	0.175618	0.177299	0.17958	0.181386	0.183462	0.18509	0.190566
14	0	0	0	0	0	0	0	0	0	0	0	0	0	0.183471	0.212913	0.211045	0.196956	0.193559	0.191226	0.191877	0.192195	0.191822	0.190336	0.188241	0.18567	0.182314	0.180979	0.180115	0.180787	0.180592	0.180604	0.180478	0.18119	0.181763	0.182129	0.183538	0.182601	0.183534	0.183931	0.184995	0.186531	0.189792	0.194217	0.201119	0.207985	0.218422	0.225348	0.23232	0.237451
15	0	0	0	0	0	0	0	0	0	0	0	0	0	0.20138	0.200988	0.202434	0.205028	0.204254	0.203796	0.200331	0.196801	0.194587	0.190977	0.187468	0.183841	0.179454	0.174626	0.172022	0.169349	0.167507	0.166114	0.164209	0.164102	0.164796	0.166714	0.168088	0.171179	0.172681	0.175003	0.178412	0.181184	0.186028	0.188924	0.192633	0.194779	0.197822	0.198818	0.202208	0.204902
16	0	0	0	0	0	0	0	0	0	0	0	0	0.179645	0.170663	0.176513	0.179564	0.187106	0.19117	0.191652	0.185729	0.182872	0.180751	0.179303	0.177672	0.175123	0.17388	0.172467	0.170944	0.170103	0.170232	0.171815	0.173438	0.175397	0.17858	0.184067	0.187579	0.189327	0.190488	0.190518	0.18985	0.188659	0.188487	0.19085	0.192332	0.194238	0.196925	0.199757	0.203298	0.209583
17	0	0	0	0	0	0	0	0	0	0	0	0	0	0.161776	0.162241	0.167878	0.169456	0.16907	0.169402	0.169296	0.16761	0.164866	0.16113	0.158493	0.155732	0.152456	0.149339	0.148688	0.147582	0.146459	0.146452	0.147284	0.149113	0.150706	0.152697	0.154963	0.159006	0.161036	0.162249	0.163942	0.163966	0.163697	0.164325	0.165015	0.166278	0.169295	0.173014	0.17684	0.181911
18	0	0	0	0	0	0	0	0	0	0	0	0	0	0	0.206792	0.208972	0.211194	0.209201	0.211841	0.211398	0.209557	0.206546	0.204356	0.202448	0.19957	0.195929	0.190956	0.187088	0.184183	0.181949	0.180015	0.17777	0.175228	0.172144	0.17024	0.169751	0.171685	0.174123	0.175154	0.177649	0.182059	0.188897	0.196326	0.204544	0.212022	0.217551	0.221083	0.225645	0.230767
19	0	0	0	0	0	0	0	0	0	0	0	0	0	0.198275	0.210843	0.202534	0.200956	0.197756	0.198053	0.193263	0.189685	0.184657	0.181323	0.179241	0.17682	0.173473	0.169847	0.167944	0.16549	0.163781	0.16155	0.160373	0.158121	0.154778	0.151687	0.150297	0.149293	0.148075	0.147603	0.148406	0.151159	0.153935	0.15833	0.162555	0.166374	0.168989	0.1724	0.173295	0.174402
20	0	0	0	0	0	0	0	0	0	0	0	0	0.215574	0.194401	0.195503	0.193544	0.192384	0.192049	0.192594	0.191984	0.189306	0.187758	0.18624	0.184281	0.182094	0.179759	0.178263	0.176632	0.174452	0.172257	0.171192	0.171553	0.171972	0.173488	0.176166	0.17996	0.182714	0.1854	0.188359	0.191362	0.193985	0.197163	0.195822	0.193685	0.191632	0.189872	0.189865	0.192462	0.194937
21	0	0	0	0	0	0	0	0	0	0	0	0	0	0.171218	0.178432	0.174468	0.170956	0.166395	0.169259	0.167966	0.169603	0.17249	0.17326	0.17281	0.170767	0.169073	0.167794	0.168504	0.167778	0.168281	0.167361	0.166196	0.165517	0.167063	0.170456	0.175022	0.178883	0.181948	0.184629	0.187401	0.190655	0.193111	0.197145	0.200108	0.203415	0.205391	0.20884	0.210301	0.212892
22	0	0	0	0	0	0	0	0	0	0	0	0	0	0.144714	0.149815	0.147159	0.151557	0.155492	0.15366	0.156401	0.15875	0.160515	0.160829	0.160792	0.160854	0.160199	0.158815	0.157935	0.158712	0.158982	0.159342	0.159454	0.16072	0.160708	0.160964	0.163101	0.166388	0.169102	0.170298	0.171652	0.172065	0.173337	0.173898	0.175114	0.176556	0.176201	0.175571	0.175193	0.177126
23	0	0	0	0	0	0	0	0	0	0	0	0	0	0.185101	0.175121	0.181664	0.188479	0.191364	0.192435	0.192067	0.188848	0.186875	0.186157	0.185153	0.184845	0.183917	0.183255	0.18103	0.179418	0.178493	0.17878	0.178625	0.177482	0.177463	0.177983	0.177742	0.176174	0.178216	0.180852	0.183826	0.186902	0.193134	0.195893	0.198538	0.200918	0.203793	0.207449	0.209809	0.2113
24	0	0	0	0	0	0	0	0	0	0	0	0	0	0.165407	0.183115	0.1896	0.192839	0.198046	0.199744	0.203222	0.205362	0.205657	0.203618	0.204688	0.205832	0.205336	0.205671	0.205397	0.204426	0.202128	0.200584	0.199961	0.202003	0.202525	0.202201	0.204345	0.204374	0.20402	0.205998	0.210659	0.214397	0.216639	0.216233	0.217528	0.220016	0.222221	0.225483	0.232247	0.23998
25	0	0	0	0	0	0	0	0	0	0	0	0	0.163344	0.15511	0.158974	0.163544	0.165912	0.166377	0.166406	0.167194	0.165295	0.163373	0.160165	0.158114	0.155488	0.152727	0.151119	0.150125	0.149121	0.148413	0.149643	0.150262	0.152786	0.155842	0.15942	0.162554	0.164353	0.165805	0.167293	0.171022	0.171533	0.173571	0.17489	0.175069	0.175549	0.177949	0.181784	0.184775	0.188491
26	0	0	0	0	0	0	0	0	0	0	0	0	0	0.163012	0.177372	0.193701	0.187314	0.186649	0.186044	0.186044	0.187402	0.188468	0.188237	0.187686	0.187127	0.185537	0.184953	0.183875	0.182694	0.183036	0.182487	0.182668	0.183386	0.184161	0.185227	0.18743	0.190533	0.193916	0.197477	0.198659	0.201177	0.203531	0.204462	0.206844	0.208383	0.207979	0.208334	0.209138	0.21006
27	0	0	0	0	0	0	0	0	0	0	0	0	0.174822	0.179748	0.187789	0.196895	0.196524	0.193994	0.193103	0.192636	0.191108	0.190338	0.190021	0.189028	0.187807	0.183946	0.182895	0.183331	0.1837	0.183892	0.184725	0.184348	0.184377	0.184821	0.184419	0.186234	0.186412	0.185208	0.18404	0.185	0.187127	0.191394	0.195566	0.200238	0.207091	0.213324	0.21934	0.224376	0.228373
28	0	0	0	0	0	0	0	0	0	0	0	0	0.140722	0.144228	0.155897	0.161158	0.165385	0.168326	0.173331	0.173343	0.17161	0.168748	0.167439	0.16789	0.167791	0.167914	0.167426	0.166298	0.164317	0.163637	0.163679	0.165429	0.167276	0.169011	0.172178	0.175277	0.179433	0.184642	0.18908	0.192676	0.196621	0.199684	0.204223	0.207938	0.210039	0.214248	0.218255	0.222111	0.225099
29	0	0	0	0	0	0	0	0	0	0	0	0	0	0.180178	0.180178	0.183538	0.18267	0.188216	0.192058	0.192058	0.194759	0.193363	0.193363	0.195377	0.195424	0.194367	0.193049	0.193023	0.192475	0.192138	0.19172	0.191688	0.191157	0.192499	0.194972	0.19667	0.200881	0.203564	0.205615	0.208835	0.213249	0.215683	0.21671	0.218761	0.222707	0.225646	0.227789	0.230849	0.235151
30	0	0	0	0	0	0	0	0	0	0	0	0	0	0.207828	0.207693	0.203728	0.199753	0.193887	0.190535	0.187962	0.185394	0.183861	0.181601	0.176512	0.172167	0.168325	0.165825	0.164006	0.162954	0.162342	0.16213	0.165046	0.165964	0.168574	0.171006	0.173597	0.175962	0.17797	0.179794	0.182487	0.185975	0.186295	0.191227	0.19618	0.203069	0.209907	0.21469	0.221259	0.225652
31	0	0	0	0	0	0	0	0	0	0	0	0	0	0.161903	0.168062	0.170978	0.168778	0.165412	0.164013	0.161423	0.159248	0.155668	0.152833	0.149677	0.145669	0.141692	0.140806	0.140599	0.140818	0.141558	0.143042	0.147067	0.150785	0.155751	0.161097	0.166868	0.170491	0.173667	0.17567	0.177532	0.17797	0.176733	0.177239	0.17692	0.177534	0.179525	0.180129	0.179204	0.178806
32	0	0	0	0	0	0	0	0	0	0	0	0	0.18896	0.180976	0.178082	0.185653	0.189991	0.189316	0.186127	0.182403	0.179134	0.176922	0.174349	0.172752	0.171664	0.170285	0.167491	0.166789	0.167676	0.169926	0.17247	0.174773	0.176567	0.178127	0.180299	0.182693	0.188966	0.193272	0.196029	0.201119	0.202464	0.20474	0.209131	0.211158	0.212449	0.214451	0.215432	0.216501	0.218637
33	0	0	0	0	0	0	0	0	0	0	0	0	0	0.187334	0.181555	0.186234	0.189572	0.190802	0.191645	0.191715	0.190545	0.187416	0.183316	0.180134	0.176744	0.173015	0.169356	0.166316	0.163428	0.160475	0.158406	0.157575	0.158501	0.16069	0.163999	0.168716	0.173823	0.181018	0.186978	0.192952	0.197915	0.201169	0.203075	0.202056	0.203399	0.205419	0.207602	0.209201	0.210643
34	0	0	0	0	0	0	0	0	0	0	0	0	0.192192	0.188295	0.18718	0.18488	0.185148	0.182538	0.183117	0.182846	0.18009	0.177895	0.176101	0.172784	0.169465	0.166806	0.163779	0.163323	0.162395	0.161492	0.162356	0.163029	0.163512	0.166518	0.170537	0.17541	0.182288	0.18469	0.18739	0.19039	0.19169	0.192591	0.194189	0.19485	0.195234	0.194967	0.195343	0.197767	0.200495
35	0	0	0	0	0	0	0	0	0	0	0	0	0	0.182473	0.183464	0.175509	0.16915	0.167931	0.165264	0.164419	0.162018	0.160161	0.15784	0.154235	0.148357	0.144434	0.142634	0.140339	0.13823	0.136374	0.135753	0.134963	0.134814	0.136927	0.137955	0.139855	0.140705	0.14214	0.144713	0.146608	0.147902	0.150126	0.151675	0.153085	0.155255	0.157221	0.160362	0.162552	0.163864
36	0	0	0	0	0	0	0	0	0	0	0	0	0	0	0.222394	0.222394	0.220744	0.225333	0.22371	0.227815	0.230458	0.230995	0.232183	0.231042	0.229056	0.226608	0.22357	0.219816	0.218353	0.214733	0.210882	0.207497	0.203254	0.201392	0.199577	0.198513	0.199021	0.201715	0.204075	0.208469	0.213462	0.218757	0.222534	0.222987	0.22109	0.221228	0.219889	0.217758	0.217128
37	0	0	0	0	0	0	0	0	0	0	0	0	0	0	0.198941	0.209919	0.211482	0.208921	0.206326	0.204791	0.203122	0.200473	0.19822	0.1954	0.192547	0.190149	0.187124	0.184902	0.182872	0.181413	0.17927	0.178737	0.179984	0.180567	0.182343	0.182301	0.184394	0.186335	0.190736	0.193899	0.198863	0.203482	0.205383	0.21021	0.215555	0.221684	0.224267	0.229995	0.231094
[truncated: 951 more columns]
