# Supplementary material for: Neighborhood-informed positional information for precise cell identity specification
Source: Mol Syst Biol. 2026 May 5;22(7):1118–31. doi: 10.1038/s44320-026-00211-y (PMC13328375; doi:10.1038/s44320-026-00211-y)
Supplement: Supplementary file 4 — Source data Fig. 2 [file 44320_2026_211_MOESM4_ESM.zip]

Archive with 10 entries (8 files):
- Figure 2/
- Figure 2/.DS_Store
- __MACOSX/Figure 2/._.DS_Store
- Figure 2/2A-E/
- Figure 2/README.rtf
- __MACOSX/Figure 2/._README.rtf
- Figure 2/2A-E/.DS_Store
- __MACOSX/Figure 2/2A-E/._.DS_Store
- Figure 2/2A-E/gap_data_raw_dorsal_wt.xlsx
- __MACOSX/Figure 2/2A-E/._gap_data_raw_dorsal_wt.xlsx
