# Supplementary material for: Neighborhood-informed positional information for precise cell identity specification
Source: Mol Syst Biol. 2026 May 5;22(7):1118–31. doi: 10.1038/s44320-026-00211-y (PMC13328375; doi:10.1038/s44320-026-00211-y)
Supplement: Supplementary file 5 — Source data Fig. 3 [file 44320_2026_211_MOESM5_ESM.zip]

Archive with 12 entries (10 files):
- Figure 3/
- Figure 3/.DS_Store
- __MACOSX/Figure 3/._.DS_Store
- Figure 3/README.rtf
- __MACOSX/Figure 3/._README.rtf
- Figure 3/3B-D/
- Figure 3/3B-D/.DS_Store
- __MACOSX/Figure 3/3B-D/._.DS_Store
- Figure 3/3B-D/gap_data_raw_dorsal_wt.xlsx
- __MACOSX/Figure 3/3B-D/._gap_data_raw_dorsal_wt.xlsx
- Figure 3/3B-D/pairrule_data_raw_dorsal_wt.xlsx
- __MACOSX/Figure 3/3B-D/._pairrule_data_raw_dorsal_wt.xlsx
