# Supplementary material for: Neighborhood-informed positional information for precise cell identity specification
Source: Mol Syst Biol. 2026 May 5;22(7):1118–31. doi: 10.1038/s44320-026-00211-y (PMC13328375; doi:10.1038/s44320-026-00211-y)
Supplement: Supplementary file 5 — Source data Fig. 3 [file 44320_2026_211_MOESM5_ESM.zip › Figure 3/3B-D/pairrule_data_raw_dorsal_wt.xlsx]

## Sheet: Eve
Embryo	0	0.001001	0.002002	0.003003	0.004004	0.00500501	0.00600601	0.00700701	0.00800801	0.00900901	0.01001	0.011011	0.012012	0.013013	0.014014	0.015015	0.016016	0.017017	0.018018	0.019019	0.02002	0.021021	0.022022	0.023023	0.024024	0.025025	0.026026	0.027027	0.028028	0.029029	0.03003	0.031031	0.032032	0.033033	0.034034	0.035035	0.036036	0.037037	0.038038	0.039039	0.04004	0.041041	0.042042	0.043043	0.044044	0.045045	0.046046	0.047047	0.048048
0	0	0	0	0	0	0	0	0	0	0	0	0	0	0	0	0.0776976	0.0830221	0.0880649	0.088875	0.0882687	0.0879543	0.0864421	0.0857447	0.083838	0.0831231	0.0817855	0.0809312	0.0795871	0.0788368	0.0782895	0.0778959	0.0775992	0.0768581	0.0775061	0.0769884	0.0779826	0.0788266	0.0801019	0.0810552	0.0819577	0.0818994	0.0823016	0.082494	0.0813788	0.0811866	0.0812123	0.0800948	0.0783239	0.0760989
1	0	0	0	0	0	0	0	0	0	0	0	0	0	0.0901155	0.0945017	0.0855585	0.0836968	0.0833853	0.0839539	0.0845579	0.0841989	0.0815618	0.0810191	0.0805511	0.0793769	0.0791485	0.0782386	0.0778772	0.0767567	0.0760431	0.0749634	0.075572	0.0756237	0.0758415	0.0766258	0.0767484	0.076833	0.0756109	0.0763198	0.0771347	0.0782067	0.0787127	0.078415	0.0773684	0.0758212	0.0766766	0.0776571	0.0796356	0.079707
2	0	0	0	0	0	0	0	0	0	0	0	0	0	0	0	0	0	0	0.0777545	0.0816977	0.0803938	0.0797267	0.0793845	0.0768275	0.07628	0.0758323	0.0769546	0.0774565	0.0770555	0.077258	0.0766695	0.0766276	0.0764816	0.0773585	0.0776525	0.0775339	0.0768974	0.0756153	0.0755038	0.0749108	0.0750229	0.0747505	0.0740934	0.0732096	0.0721865	0.0722169	0.0710992	0.0718686	0.0725139
3	0	0	0	0	0	0	0	0	0	0	0	0	0	0.104271	0.0923853	0.0955703	0.0938637	0.0928298	0.0951837	0.0969348	0.0969304	0.096916	0.0963387	0.0962497	0.0967576	0.0967031	0.0956418	0.0965104	0.0963928	0.0957327	0.0949758	0.0943279	0.0941208	0.0929742	0.0923963	0.091874	0.0930126	0.0929304	0.0918233	0.0916834	0.0912542	0.0917146	0.0919514	0.0936268	0.0939026	0.0928429	0.0929371	0.0922819	0.0935184
4	0	0	0	0	0	0	0	0	0	0	0	0	0	0.0901155	0.0827388	0.0956979	0.0976273	0.0939672	0.09041	0.0902	0.0884303	0.0883475	0.0884947	0.0886052	0.0882933	0.0866853	0.0860373	0.0860861	0.0866388	0.0862465	0.0863205	0.085582	0.0848785	0.085116	0.0855349	0.0863756	0.086603	0.0868466	0.0864185	0.0858147	0.0854197	0.0855436	0.0860852	0.0851808	0.0839635	0.0843074	0.0836385	0.0836994	0.0842603
5	0	0	0	0	0	0	0	0	0	0	0	0	0	0.0891187	0.095584	0.0940175	0.0912424	0.0915081	0.0914125	0.0908039	0.088922	0.0871443	0.0868524	0.0873361	0.0864344	0.0851333	0.084194	0.0827221	0.0814981	0.0806575	0.0807707	0.0804938	0.0792788	0.0782308	0.0780165	0.0779175	0.077473	0.0772229	0.0763269	0.0762113	0.0753429	0.0758283	0.0772777	0.0765329	0.075726	0.0755292	0.0766586	0.0770173	0.0775247
6	0	0	0	0	0	0	0	0	0	0	0	0	0	0.0961764	0.0956481	0.0937042	0.0920502	0.0926998	0.0958183	0.096384	0.0957074	0.09402	0.0936372	0.0936498	0.0931428	0.0923258	0.092883	0.0938215	0.0930646	0.0923688	0.0920743	0.0918571	0.0910085	0.0909645	0.0911779	0.0910026	0.0900895	0.0881894	0.087118	0.0873207	0.0871827	0.0881275	0.0888137	0.0878273	0.0879398	0.0889815	0.0888724	0.089394	0.0896757
7	0	0	0	0	0	0	0	0	0	0	0	0	0	0	0	0	0	0	0	0	0	0.0653936	0.0653936	0.0737365	0.0729418	0.0753899	0.0770069	0.0770069	0.0764735	0.0755707	0.0751384	0.0744562	0.0729617	0.0718581	0.0708643	0.0701964	0.0679697	0.0673728	0.0665531	0.0657161	0.0651226	0.0653372	0.0649383	0.0652762	0.0648085	0.0661514	0.0661572	0.067327	0.0677739
8	0	0	0	0	0	0	0	0	0	0	0	0	0	0	0.124009	0.124504	0.116603	0.115221	0.115576	0.114924	0.11508	0.115557	0.114647	0.113408	0.112069	0.11086	0.110701	0.10987	0.108951	0.107401	0.106348	0.105173	0.104927	0.105011	0.10513	0.10548	0.105929	0.107903	0.108535	0.109471	0.108865	0.109316	0.110766	0.111256	0.112074	0.111224	0.110215	0.107768	0.1074
9	0	0	0	0	0	0	0	0	0	0	0	0	0	0	0	0.109141	0.107217	0.111285	0.112101	0.112766	0.112387	0.112387	0.110286	0.109024	0.109643	0.108122	0.106288	0.10458	0.103352	0.102689	0.102278	0.102396	0.102971	0.102563	0.10151	0.102762	0.103041	0.103483	0.103904	0.103899	0.104614	0.105087	0.103882	0.104424	0.103565	0.101217	0.101839	0.10197	0.101799
10	0	0	0	0	0	0	0	0	0	0	0	0	0.118825	0.106065	0.0947745	0.088883	0.0882602	0.0896394	0.0875781	0.0876143	0.0862828	0.0847475	0.0830789	0.0810837	0.0803368	0.0804973	0.0803077	0.0802789	0.0803898	0.0797804	0.07872	0.0786683	0.0791576	0.0802409	0.0806606	0.0798579	0.0800944	0.0786664	0.078327	0.0774641	0.0782929	0.0785239	0.0779167	0.0766125	0.0759533	0.0757808	0.0734696	0.0735524	0.0731815
11	0	0	0	0	0	0	0	0	0	0	0	0	0	0	0.103035	0.0929067	0.0895839	0.0948448	0.0974759	0.0957964	0.0948849	0.093789	0.0940404	0.0935093	0.0946893	0.0950776	0.0952599	0.0942282	0.0931157	0.0925866	0.092872	0.0938912	0.0940912	0.0948854	0.0936902	0.0927566	0.0928168	0.0923023	0.0916918	0.0920318	0.0920534	0.0913792	0.0901911	0.0890008	0.0891209	0.09057	0.0913004	0.0929994	0.0952382
12	0	0	0	0	0	0	0	0	0	0	0.128395	0.116765	0.114907	0.11023	0.110528	0.108834	0.108298	0.107233	0.105602	0.105214	0.103341	0.104141	0.10278	0.101437	0.0995781	0.0999666	0.100281	0.100443	0.101021	0.101119	0.101117	0.0998387	0.101029	0.103627	0.105934	0.106415	0.106867	0.107345	0.108057	0.109619	0.111122	0.112085	0.112	0.11085	0.110444	0.109908	0.109591	0.109877	0.109325
13	0	0	0	0	0	0	0	0	0	0	0	0	0.116831	0.0972929	0.090478	0.0851582	0.0860411	0.0845122	0.0834376	0.0818577	0.0811478	0.0813256	0.0804926	0.0800876	0.079922	0.080038	0.0787935	0.0786932	0.0792363	0.0800165	0.081065	0.0813075	0.0822587	0.0828203	0.0835313	0.0842234	0.0853912	0.0873336	0.0873491	0.0873046	0.0866611	0.0874822	0.0863275	0.0854686	0.0842746	0.0829426	0.0831084	0.0824096	0.0809352
14	0	0	0	0	0	0	0	0	0	0	0	0	0.114705	0.0987549	0.0960279	0.095565	0.0927903	0.0917105	0.0906145	0.0911059	0.0896679	0.0891493	0.0880552	0.0868651	0.0866605	0.0859558	0.0867538	0.0865892	0.0865701	0.0853986	0.086319	0.0869922	0.0876095	0.0878234	0.0880144	0.0878814	0.0876109	0.0872651	0.0875451	0.0882732	0.0886281	0.0880914	0.0877308	0.0888427	0.0884009	0.0889071	0.0880123	0.0882432	0.0876641
15	0	0	0	0	0	0	0	0	0	0	0	0	0	0.137167	0.111089	0.105159	0.100944	0.100098	0.100098	0.0980178	0.0958095	0.0969165	0.0972299	0.0961746	0.0959861	0.0959518	0.0953519	0.0948421	0.0947348	0.0946445	0.0950679	0.0948183	0.0943456	0.0935876	0.0931214	0.0922818	0.0923025	0.0921273	0.0923095	0.0943201	0.0956163	0.0952591	0.0961667	0.098326	0.0986204	0.0993712	0.0992544	0.0987314	0.0973649
16	0	0	0	0	0	0	0	0	0	0	0	0	0	0	0.113895	0.1169	0.115794	0.114956	0.113538	0.111978	0.111683	0.112579	0.111566	0.111666	0.110895	0.110534	0.110227	0.109711	0.110204	0.110561	0.110449	0.109609	0.109997	0.108488	0.109615	0.109343	0.108381	0.108904	0.107735	0.107433	0.107026	0.107652	0.107376	0.108596	0.107148	0.107868	0.108021	0.106424	0.10702
17	0	0	0	0	0	0	0	0	0	0	0	0	0.100483	0.0943156	0.0978429	0.099782	0.0975079	0.0965513	0.0967556	0.096805	0.0956066	0.0950367	0.0942147	0.0938426	0.0931763	0.0932317	0.093112	0.0935957	0.0929423	0.0927375	0.0934197	0.093259	0.0936906	0.094834	0.09562	0.0948292	0.0954085	0.0952589	0.0962144	0.0950458	0.0941434	0.0954819	0.0957917	0.0937432	0.0922319	0.0914762	0.0911864	0.0904059	0.0897771
18	0	0	0	0	0	0	0	0	0	0	0	0	0	0.0935333	0.0972549	0.0983894	0.0976273	0.0964768	0.0963683	0.0961472	0.0962433	0.0958743	0.0958817	0.0953503	0.0954062	0.0944404	0.0941932	0.0954202	0.0956511	0.0954636	0.0950137	0.0948933	0.0942689	0.0947498	0.0938987	0.0945844	0.0943092	0.0915165	0.0899041	0.0900278	0.0899638	0.0895573	0.0906922	0.0899527	0.0894707	0.0882432	0.0888317	0.089832	0.0909355
19	0	0	0	0	0	0	0	0	0	0	0	0	0	0.0776216	0.079416	0.0781214	0.0750801	0.0764637	0.0762094	0.0777971	0.078228	0.0774069	0.0765798	0.0771061	0.0768096	0.0776503	0.078364	0.0780903	0.0789588	0.0776278	0.0774134	0.0775704	0.0783719	0.0775832	0.0781312	0.076972	0.0762	0.0764818	0.0751025	0.075862	0.0761507	0.0760279	0.0748693	0.0742356	0.0729716	0.0730063	0.0731898	0.0724436	0.0719901
20	0	0	0	0	0	0	0	0	0	0	0	0	0	0.107261	0.0994859	0.106154	0.104342	0.101107	0.0967695	0.0955745	0.0965857	0.0948335	0.0933186	0.0910702	0.0896205	0.0894756	0.0890872	0.0887221	0.0885826	0.0879489	0.0874554	0.086553	0.0866619	0.0882978	0.0888087	0.0875193	0.0878097	0.0875376	0.0881446	0.0885477	0.0879195	0.0890349	0.0903393	0.0901444	0.0904891	0.0900477	0.0888759	0.0890135	0.0891602
21	0	0	0	0	0	0	0	0	0	0	0	0	0	0	0	0	0	0	0	0	0	0.0972929	0.0887997	0.0894689	0.0903768	0.0900194	0.0883321	0.0890389	0.0891511	0.0908433	0.0913513	0.0918454	0.0919647	0.0922819	0.0917944	0.0919663	0.0917775	0.0918163	0.0914487	0.089896	0.0892516	0.0873765	0.0866024	0.085649	0.0860049	0.0864433	0.0874665	0.0871534	0.0866834
22	0	0	0	0	0	0	0	0	0	0	0	0	0	0.104562	0.10524	0.107123	0.107918	0.105343	0.103796	0.101877	0.100091	0.0979864	0.0958483	0.0941587	0.0924212	0.0904013	0.0882586	0.0873728	0.0863497	0.0867394	0.0869889	0.0881421	0.0898701	0.0908318	0.0916035	0.0922284	0.0929561	0.0929729	0.0934587	0.0918571	0.0902582	0.0889156	0.0879927	0.0877359	0.0887646	0.0887731	0.0885474	0.0893226	0.0898559
23	0	0	0	0	0	0	0	0	0	0	0	0	0.10128	0.104698	0.0969176	0.0953789	0.0911557	0.0892076	0.0898188	0.0919007	0.0922008	0.0901351	0.0897832	0.0896546	0.0903124	0.0896568	0.0892267	0.0890761	0.0882565	0.0870119	0.0860246	0.086042	0.0851511	0.0853019	0.0839195	0.0834048	0.0836732	0.0843092	0.0857341	0.0873276	0.0886707	0.090338	0.0918861	0.0915236	0.0910636	0.0912856	0.0909988	0.0898924	0.0878908
24	0	0	0	0	0	0	0	0	0	0	0.0743652	0.0814046	0.0800731	0.0821044	0.0841718	0.0810279	0.081336	0.0800753	0.0800753	0.079937	0.0808574	0.0810415	0.0816911	0.0816161	0.0809621	0.08161	0.0812718	0.0814935	0.0816873	0.0819708	0.0820378	0.0819927	0.0815918	0.0823016	0.0831449	0.0836262	0.0841714	0.0853005	0.0862002	0.0870898	0.0870213	0.0881819	0.0887789	0.0881912	0.0869079	0.0870755	0.0863777	0.0868885	0.0860409
25	0	0	0	0	0	0	0	0	0	0	0	0.213725	0.152219	0.13276	0.128817	0.12686	0.129224	0.125516	0.125516	0.124571	0.124602	0.124283	0.123753	0.124247	0.123306	0.121624	0.120097	0.11955	0.118609	0.118365	0.118145	0.117121	0.116315	0.116053	0.11644	0.118027	0.117783	0.118874	0.119337	0.11953	0.118929	0.118495	0.117555	0.116193	0.115194	0.116071	0.117814	0.119489	0.122088
26	0	0	0	0	0	0	0	0	0	0	0	0	0	0.100882	0.0934504	0.0973925	0.0978845	0.0965045	0.0968312	0.0969694	0.098512	0.0985007	0.0981103	0.0977958	0.0968955	0.0953902	0.0945894	0.0947181	0.0940319	0.0932971	0.0917391	0.0909396	0.0906255	0.0899848	0.0904758	0.0913155	0.0911722	0.0907091	0.0917747	0.0919945	0.0917703	0.0916491	0.0918733	0.0924222	0.0933186	0.0940317	0.0964638	0.0982635	0.0968088
27	0	0	0	0	0	0	0	0	0	0	0	0	0	0.115475	0.11024	0.102289	0.10447	0.102744	0.101438	0.0990755	0.0984938	0.0976758	0.0969176	0.0948563	0.0930414	0.0922397	0.0912643	0.090906	0.0895862	0.0897737	0.0892754	0.0885497	0.087718	0.0881231	0.0880218	0.0891506	0.0879482	0.0867127	0.0875643	0.0868813	0.0859901	0.0861916	0.0864921	0.0870226	0.0885552	0.0878205	0.0892955	0.0899505	0.0911648
28	0	0	0	0	0	0	0	0	0	0	0	0.152957	0.152	0.152	0.146489	0.144209	0.143605	0.141189	0.139893	0.138173	0.136365	0.133302	0.130198	0.130331	0.129418	0.128577	0.127529	0.12717	0.126142	0.124948	0.125052	0.125705	0.127525	0.127528	0.12817	0.127944	0.12865	0.128072	0.129039	0.131194	0.131602	0.131328	0.131418	0.130204	0.13006	0.13085	0.130349	0.130407	0.130305
29	0	0	0	0	0	0	0	0	0	0	0	0	0	0	0.119091	0.114389	0.111675	0.10563	0.104406	0.1052	0.106441	0.108137	0.107681	0.107432	0.106918	0.107118	0.106842	0.107168	0.106988	0.107091	0.1067	0.105946	0.106127	0.106163	0.105358	0.104128	0.102619	0.102138	0.102628	0.102085	0.101639	0.100487	0.100463	0.0997013	0.100638	0.101251	0.103217	0.103976	0.103478
30	0	0	0	0	0	0	0	0	0	0	0	0	0	0	0.116432	0.116432	0.130673	0.126501	0.117515	0.117731	0.11816	0.11618	0.114822	0.113393	0.11244	0.11244	0.112025	0.111883	0.113322	0.112337	0.111356	0.112148	0.112136	0.112102	0.11258	0.111475	0.111451	0.110799	0.109465	0.109473	0.109931	0.108854	0.108579	0.109167	0.109167	0.109951	0.108693	0.109293	0.109865
31	0	0	0	0	0	0	0	0	0	0	0	0	0	0.107394	0.114758	0.117868	0.109529	0.106947	0.106127	0.104903	0.105966	0.106319	0.108339	0.10766	0.107825	0.107297	0.105649	0.104854	0.103861	0.103568	0.102842	0.101722	0.100055	0.0994534	0.0980321	0.0971781	0.0985461	0.0995982	0.100753	0.101435	0.100876	0.101896	0.101476	0.102266	0.103899	0.105675	0.105658	0.105468	0.105359
32	0	0	0	0	0	0	0	0	0	0	0	0	0	0.0941029	0.0996853	0.104236	0.112702	0.11404	0.114487	0.114177	0.11381	0.112123	0.109705	0.107501	0.105331	0.105045	0.102697	0.101064	0.0989404	0.0977898	0.0965679	0.0951888	0.0947229	0.094349	0.094851	0.0935924	0.0942186	0.0944394	0.0959189	0.094766	0.0937737	0.0940697	0.0931012	0.0920893	0.0914975	0.0906042	0.0899645	0.0888761	0.0884472
33	0	0	0	0	0	0	0	0	0	0	0	0	0	0	0	0	0	0	0	0	0	0	0	0.106265	0.101081	0.100101	0.098543	0.0980151	0.0979796	0.0970956	0.0969354	0.097406	0.0974163	0.0961216	0.0960186	0.0944958	0.0940993	0.0923337	0.0918267	0.0914068	0.090634	0.0900337	0.0898375	0.0904103	0.0902124	0.090431	0.0890694	0.0899872	0.0893476
[truncated: 951 more columns]

## Sheet: Run
Embryo	0	0.001001	0.002002	0.003003	0.004004	0.00500501	0.00600601	0.00700701	0.00800801	0.00900901	0.01001	0.011011	0.012012	0.013013	0.014014	0.015015	0.016016	0.017017	0.018018	0.019019	0.02002	0.021021	0.022022	0.023023	0.024024	0.025025	0.026026	0.027027	0.028028	0.029029	0.03003	0.031031	0.032032	0.033033	0.034034	0.035035	0.036036	0.037037	0.038038	0.039039	0.04004	0.041041	0.042042	0.043043	0.044044	0.045045	0.046046	0.047047	0.048048
0	0	0	0	0	0	0	0	0	0	0	0	0	0	0	0	0.155921	0.133636	0.14293	0.149968	0.159856	0.170073	0.168951	0.169611	0.17026	0.169803	0.166028	0.165406	0.163437	0.163472	0.160294	0.156047	0.154243	0.15025	0.146404	0.144361	0.144189	0.142991	0.14306	0.144991	0.146736	0.145926	0.149721	0.153713	0.160364	0.159753	0.162717	0.164866	0.167853	0.166694
1	0	0	0	0	0	0	0	0	0	0	0	0	0	0.178663	0.15633	0.149322	0.150059	0.150048	0.153346	0.152171	0.150957	0.15116	0.149315	0.149127	0.149221	0.149837	0.14643	0.147383	0.148058	0.147088	0.14808	0.148136	0.149752	0.151295	0.150837	0.149345	0.155363	0.156019	0.153633	0.156564	0.158722	0.156743	0.157384	0.156113	0.154959	0.157733	0.155719	0.155227	0.156765
2	0	0	0	0	0	0	0	0	0	0	0	0	0	0	0	0	0	0	0.119109	0.156648	0.146541	0.137371	0.147339	0.143918	0.146066	0.144741	0.148344	0.148088	0.149436	0.151198	0.150306	0.150705	0.149669	0.15077	0.152272	0.154227	0.153327	0.153162	0.150967	0.148051	0.14909	0.150731	0.152984	0.153477	0.151027	0.150647	0.149118	0.152168	0.15259
3	0	0	0	0	0	0	0	0	0	0	0	0	0	0.213594	0.198573	0.20418	0.175714	0.181134	0.176583	0.177074	0.173609	0.171901	0.17111	0.166343	0.16789	0.16607	0.169756	0.168412	0.17153	0.171029	0.175127	0.175017	0.176278	0.178275	0.177142	0.178074	0.174786	0.175557	0.172548	0.172164	0.167279	0.170144	0.168636	0.168745	0.170646	0.169335	0.173338	0.173368	0.173596
4	0	0	0	0	0	0	0	0	0	0	0	0	0	0.159193	0.176229	0.179872	0.18317	0.178712	0.175967	0.170983	0.167253	0.162816	0.160621	0.160921	0.162177	0.163863	0.163823	0.16217	0.163258	0.163215	0.162892	0.164991	0.16538	0.162551	0.162667	0.15942	0.15899	0.159739	0.158532	0.159786	0.161519	0.163253	0.163793	0.168293	0.168035	0.169263	0.16768	0.167664	0.166984
5	0	0	0	0	0	0	0	0	0	0	0	0	0	0.173796	0.188561	0.182958	0.180829	0.182543	0.178688	0.176979	0.17593	0.177433	0.177512	0.177556	0.176159	0.173184	0.170688	0.168673	0.167287	0.165394	0.164351	0.161398	0.160025	0.157678	0.155306	0.15762	0.159726	0.158768	0.158401	0.157921	0.157134	0.157957	0.157812	0.157871	0.159031	0.154606	0.151229	0.151077	0.151574
6	0	0	0	0	0	0	0	0	0	0	0	0	0	0.170875	0.155113	0.155686	0.165026	0.164586	0.16049	0.160549	0.163079	0.164415	0.162408	0.160867	0.162074	0.160667	0.160189	0.161689	0.164298	0.165926	0.163304	0.163757	0.166899	0.168601	0.168269	0.172493	0.172245	0.171408	0.168717	0.167903	0.17048	0.167638	0.165425	0.166865	0.169677	0.168197	0.170464	0.172378	0.175262
7	0	0	0	0	0	0	0	0	0	0	0	0	0	0	0	0	0	0	0	0	0	0.128844	0.128844	0.133557	0.137034	0.14308	0.142157	0.142157	0.139813	0.141515	0.143701	0.142441	0.144725	0.144783	0.145196	0.143486	0.142271	0.14191	0.140114	0.137663	0.138078	0.134772	0.133412	0.131931	0.133115	0.134842	0.1388	0.142282	0.144108
8	0	0	0	0	0	0	0	0	0	0	0	0	0	0	0.191425	0.194836	0.203082	0.200961	0.195086	0.192571	0.191241	0.18764	0.185506	0.186418	0.188377	0.187269	0.186656	0.184233	0.18635	0.185233	0.184886	0.185527	0.188461	0.186659	0.183898	0.184807	0.18338	0.187511	0.187232	0.190754	0.190366	0.191809	0.189123	0.191361	0.193148	0.195001	0.192063	0.188786	0.18555
9	0	0	0	0	0	0	0	0	0	0	0	0	0	0	0	0.235272	0.221611	0.211078	0.211674	0.202873	0.199099	0.199099	0.188794	0.189227	0.186242	0.184636	0.185638	0.187839	0.182983	0.180697	0.181234	0.18185	0.186256	0.184689	0.18605	0.185993	0.186421	0.183465	0.185618	0.189216	0.188063	0.186984	0.183366	0.186692	0.188288	0.191472	0.187955	0.188508	0.188218
10	0	0	0	0	0	0	0	0	0	0	0	0	0.099639	0.20343	0.189031	0.188832	0.177845	0.16921	0.170113	0.164212	0.167697	0.166129	0.163585	0.161281	0.161064	0.158405	0.156956	0.157902	0.156155	0.157138	0.153941	0.153911	0.152933	0.151543	0.148753	0.149926	0.151596	0.151176	0.15136	0.151845	0.153161	0.151843	0.153889	0.156708	0.161563	0.161089	0.161839	0.161977	0.161722
11	0	0	0	0	0	0	0	0	0	0	0	0	0	0	0.178434	0.161484	0.188928	0.189317	0.193007	0.186284	0.177529	0.181964	0.182436	0.18409	0.184142	0.186985	0.183887	0.180567	0.179544	0.178872	0.181393	0.1791	0.177573	0.175824	0.174028	0.171356	0.170651	0.174818	0.17356	0.175894	0.177094	0.178663	0.179181	0.178645	0.17984	0.180295	0.182492	0.180021	0.182847
12	0	0	0	0	0	0	0	0	0	0	0.193552	0.200137	0.196788	0.193043	0.18135	0.183506	0.183766	0.183674	0.181181	0.178196	0.180186	0.181076	0.177513	0.178086	0.180075	0.178201	0.179646	0.179936	0.182032	0.184553	0.182803	0.180787	0.184482	0.183343	0.18412	0.183976	0.18152	0.180198	0.17799	0.174876	0.175604	0.176959	0.179843	0.182586	0.179641	0.1834	0.185263	0.185878	0.189868
13	0	0	0	0	0	0	0	0	0	0	0	0	0.198705	0.196529	0.207503	0.192592	0.174644	0.170239	0.167419	0.162648	0.162743	0.160997	0.156439	0.154763	0.154198	0.15385	0.15418	0.154306	0.154199	0.157748	0.156935	0.157331	0.160229	0.161992	0.16014	0.161277	0.163522	0.167493	0.16966	0.16729	0.168858	0.170211	0.16654	0.165576	0.169828	0.169514	0.168072	0.164154	0.164354
14	0	0	0	0	0	0	0	0	0	0	0	0	0.175418	0.170932	0.174141	0.180299	0.175491	0.170022	0.165342	0.163226	0.160443	0.158732	0.158132	0.15719	0.156416	0.15243	0.151736	0.152331	0.15422	0.154912	0.156162	0.159286	0.15919	0.160693	0.15908	0.160545	0.160373	0.159319	0.159494	0.159988	0.159976	0.159635	0.15986	0.15938	0.161375	0.160631	0.163021	0.165899	0.162516
15	0	0	0	0	0	0	0	0	0	0	0	0	0	0.158621	0.204546	0.185014	0.191773	0.20028	0.20028	0.197211	0.196907	0.194688	0.195624	0.197167	0.195649	0.196633	0.194971	0.190261	0.188075	0.187253	0.188528	0.188624	0.187101	0.185768	0.183532	0.183361	0.184398	0.183579	0.183863	0.186031	0.181817	0.181099	0.181514	0.183179	0.189078	0.19097	0.190528	0.192885	0.195214
16	0	0	0	0	0	0	0	0	0	0	0	0	0	0	0.223745	0.21626	0.202828	0.203565	0.197858	0.19195	0.188441	0.187108	0.188935	0.188776	0.18674	0.183747	0.183573	0.183468	0.184902	0.186223	0.188198	0.189515	0.18827	0.186909	0.186642	0.187492	0.188461	0.188209	0.185659	0.186273	0.187283	0.187244	0.187672	0.1885	0.190979	0.193128	0.194665	0.194491	0.195706
17	0	0	0	0	0	0	0	0	0	0	0	0	0.210273	0.190498	0.201134	0.187634	0.187105	0.180361	0.180604	0.176986	0.177239	0.179892	0.181179	0.183606	0.180339	0.181617	0.179297	0.179829	0.178176	0.180707	0.182688	0.181569	0.178344	0.174808	0.175209	0.170246	0.172465	0.173609	0.177387	0.174494	0.17003	0.167932	0.170315	0.172215	0.172899	0.174509	0.178087	0.179669	0.176339
18	0	0	0	0	0	0	0	0	0	0	0	0	0	0.136124	0.171082	0.167268	0.175153	0.172417	0.174984	0.171251	0.170561	0.170448	0.172357	0.171812	0.169797	0.170757	0.17149	0.172372	0.172742	0.174532	0.176446	0.177974	0.177404	0.180513	0.185503	0.184491	0.182214	0.185199	0.182914	0.179244	0.179043	0.175794	0.173365	0.171911	0.167692	0.17158	0.174006	0.172078	0.172859
19	0	0	0	0	0	0	0	0	0	0	0	0	0	0.231727	0.183817	0.179625	0.171987	0.174684	0.168771	0.165798	0.161019	0.156917	0.157118	0.157604	0.156282	0.15596	0.156175	0.154494	0.155873	0.157293	0.158734	0.160318	0.159087	0.157604	0.159062	0.158823	0.159859	0.162535	0.161424	0.160908	0.162314	0.163438	0.164045	0.166588	0.166378	0.16596	0.164765	0.163945	0.163532
20	0	0	0	0	0	0	0	0	0	0	0	0	0	0.158621	0.171076	0.181908	0.185091	0.195519	0.192675	0.191493	0.18883	0.181515	0.18186	0.180419	0.18435	0.181284	0.178534	0.17488	0.17341	0.172328	0.172953	0.174657	0.173167	0.17373	0.169472	0.169909	0.170843	0.170635	0.172135	0.175116	0.174183	0.175405	0.177974	0.179506	0.180435	0.181179	0.183159	0.187595	0.188511
21	0	0	0	0	0	0	0	0	0	0	0	0	0	0	0	0	0	0	0	0	0	0.221202	0.176716	0.17337	0.16881	0.164851	0.163525	0.160805	0.158807	0.157553	0.154376	0.153193	0.151822	0.151205	0.150386	0.150941	0.148972	0.150082	0.149039	0.147944	0.15126	0.151852	0.154729	0.154542	0.155185	0.156134	0.16183	0.160321	0.163798
22	0	0	0	0	0	0	0	0	0	0	0	0	0	0.157343	0.166105	0.167011	0.168761	0.166766	0.162005	0.160205	0.163313	0.16224	0.159938	0.160331	0.160469	0.161457	0.16047	0.161961	0.164521	0.16655	0.164697	0.168035	0.172204	0.171	0.170203	0.166471	0.165436	0.164096	0.162424	0.161797	0.160328	0.157401	0.156156	0.157414	0.156634	0.158379	0.160049	0.161111	0.160345
23	0	0	0	0	0	0	0	0	0	0	0	0	0.218748	0.190116	0.19975	0.185344	0.173957	0.182645	0.185162	0.183423	0.181615	0.180982	0.179492	0.176015	0.171881	0.170513	0.168785	0.16555	0.162335	0.161064	0.15816	0.156405	0.155165	0.156471	0.157326	0.15763	0.159881	0.160898	0.162842	0.163444	0.166405	0.167962	0.166706	0.161139	0.161449	0.162354	0.165731	0.16772	0.167981
24	0	0	0	0	0	0	0	0	0	0	0.148886	0.172584	0.170604	0.171453	0.172131	0.166851	0.167736	0.17063	0.17063	0.170402	0.169553	0.165038	0.166056	0.163396	0.16209	0.164603	0.164148	0.160907	0.160611	0.162503	0.163733	0.16551	0.163158	0.164814	0.165052	0.161714	0.16074	0.164709	0.165761	0.159759	0.157109	0.157868	0.160476	0.162579	0.164572	0.167193	0.170515	0.167761	0.16985
25	0	0	0	0	0	0	0	0	0	0	0	0.159193	0.25826	0.245571	0.225956	0.217257	0.218366	0.212002	0.212002	0.211795	0.212126	0.212159	0.21091	0.211152	0.21206	0.213086	0.210258	0.210298	0.208164	0.20788	0.208198	0.205984	0.202513	0.198698	0.196768	0.195073	0.196412	0.197185	0.195842	0.19838	0.195651	0.194322	0.199001	0.20082	0.200981	0.203557	0.207311	0.21225	0.217643
26	0	0	0	0	0	0	0	0	0	0	0	0	0	0.158764	0.169605	0.16429	0.176132	0.176649	0.183013	0.181426	0.181289	0.179908	0.177508	0.175108	0.175034	0.174424	0.172508	0.172045	0.168638	0.167087	0.164255	0.165335	0.165475	0.170421	0.172384	0.177529	0.179677	0.178867	0.179727	0.182071	0.187127	0.188142	0.193228	0.193287	0.190349	0.18668	0.184622	0.186045	0.187739
27	0	0	0	0	0	0	0	0	0	0	0	0	0	0.18668	0.186949	0.195674	0.185889	0.179678	0.179798	0.185804	0.182535	0.181203	0.179895	0.184947	0.187013	0.185694	0.18579	0.185992	0.185774	0.183972	0.184957	0.187005	0.189152	0.185386	0.184903	0.185932	0.187086	0.191295	0.191337	0.19238	0.193684	0.191341	0.189487	0.190261	0.187004	0.185649	0.186997	0.184304	0.18741
28	0	0	0	0	0	0	0	0	0	0	0	0.265933	0.240966	0.240966	0.23415	0.238266	0.236516	0.237601	0.233323	0.228107	0.227341	0.221531	0.218636	0.218818	0.217466	0.213778	0.211801	0.210113	0.212174	0.219219	0.221768	0.224784	0.227784	0.230481	0.23291	0.238212	0.24381	0.243005	0.237529	0.226411	0.224726	0.224992	0.224402	0.221069	0.222335	0.223769	0.220773	0.223561	0.228217
29	0	0	0	0	0	0	0	0	0	0	0	0	0	0	0.192025	0.201067	0.205439	0.201725	0.202714	0.202197	0.2018	0.202615	0.201682	0.199555	0.201013	0.199163	0.197601	0.198442	0.196269	0.195687	0.197305	0.198525	0.198359	0.201785	0.201642	0.202337	0.20492	0.202453	0.203268	0.204829	0.201742	0.200833	0.203515	0.20272	0.200646	0.198598	0.19892	0.205794	0.207419
30	0	0	0	0	0	0	0	0	0	0	0	0	0	0	0.178663	0.178663	0.175718	0.189686	0.199196	0.203593	0.207791	0.203555	0.202095	0.198518	0.194823	0.194823	0.197203	0.198527	0.200795	0.200359	0.201972	0.203073	0.205233	0.208544	0.212196	0.208915	0.207669	0.208923	0.207772	0.205572	0.202501	0.201491	0.201168	0.199914	0.199914	0.200231	0.200459	0.197036	0.195524
31	0	0	0	0	0	0	0	0	0	0	0	0	0	0.238217	0.220122	0.219206	0.20708	0.200911	0.189722	0.187908	0.182961	0.180918	0.179786	0.176761	0.173179	0.173427	0.170964	0.168277	0.170138	0.170294	0.170718	0.171379	0.172633	0.173733	0.177488	0.175648	0.178113	0.180188	0.179893	0.17987	0.18019	0.180703	0.178789	0.179591	0.179109	0.183066	0.185107	0.188983	0.188656
32	0	0	0	0	0	0	0	0	0	0	0	0	0	0.138578	0.195842	0.212482	0.215829	0.204858	0.201516	0.203991	0.197627	0.199556	0.197543	0.196334	0.19557	0.192809	0.191746	0.193293	0.193942	0.191253	0.190362	0.19031	0.189766	0.191252	0.191063	0.193054	0.193964	0.192126	0.190228	0.188958	0.191048	0.188616	0.18969	0.189464	0.19074	0.191314	0.191153	0.192434	0.192083
33	0	0	0	0	0	0	0	0	0	0	0	0	0	0	0	0	0	0	0	0	0	0	0	0.158621	0.160434	0.173435	0.166282	0.168139	0.16791	0.173306	0.172986	0.173148	0.170019	0.167497	0.167764	0.165738	0.166158	0.166041	0.16579	0.164197	0.165804	0.165573	0.167675	0.170668	0.170405	0.171447	0.176081	0.177189	0.179151
[truncated: 951 more columns]

## Sheet: Prd
Embryo	0	0.001001	0.002002	0.003003	0.004004	0.00500501	0.00600601	0.00700701	0.00800801	0.00900901	0.01001	0.011011	0.012012	0.013013	0.014014	0.015015	0.016016	0.017017	0.018018	0.019019	0.02002	0.021021	0.022022	0.023023	0.024024	0.025025	0.026026	0.027027	0.028028	0.029029	0.03003	0.031031	0.032032	0.033033	0.034034	0.035035	0.036036	0.037037	0.038038	0.039039	0.04004	0.041041	0.042042	0.043043	0.044044	0.045045	0.046046	0.047047	0.048048
0	0	0	0	0	0	0	0	0	0	0	0	0	0	0	0	0.0867152	0.0760627	0.0783758	0.0814604	0.0818235	0.081778	0.0825444	0.0834344	0.0829739	0.0819987	0.0810824	0.0809501	0.0803917	0.0799218	0.0801284	0.0808798	0.0812333	0.08098	0.0820526	0.0824772	0.084003	0.0865413	0.0888498	0.0897082	0.0915327	0.0926735	0.0935204	0.095339	0.0962747	0.0985671	0.0996113	0.100582	0.10167	0.102583
1	0	0	0	0	0	0	0	0	0	0	0	0	0	0.0994458	0.0871765	0.0865307	0.0885467	0.0888398	0.088366	0.0874418	0.0869097	0.0863879	0.0857743	0.0849634	0.0852701	0.084731	0.0840923	0.0840067	0.0832744	0.08319	0.0828976	0.0828709	0.082991	0.0834761	0.082941	0.0826519	0.0825845	0.0821964	0.0833737	0.084206	0.084578	0.0843011	0.0848948	0.0838322	0.0832705	0.0842316	0.0849953	0.0856259	0.0851353
2	0	0	0	0	0	0	0	0	0	0	0	0	0	0	0	0	0	0	0.0865307	0.0952842	0.0979698	0.0978401	0.0906545	0.0870312	0.0876151	0.0873692	0.0868282	0.0871047	0.0871345	0.0868029	0.0862472	0.0853181	0.085865	0.08644	0.0862218	0.0861131	0.086254	0.0863676	0.0862043	0.0861703	0.0864879	0.087606	0.087977	0.0887335	0.0885436	0.0888361	0.089251	0.0891716	0.0898254
3	0	0	0	0	0	0	0	0	0	0	0	0	0	0.0803961	0.0982536	0.100014	0.0981865	0.0965229	0.0960301	0.0950441	0.0933511	0.0915994	0.0903679	0.0908618	0.0893909	0.0870625	0.0869848	0.0869255	0.0872667	0.0876203	0.0885643	0.088565	0.0893017	0.089536	0.0907669	0.0917778	0.0922853	0.0925047	0.0922816	0.0931951	0.092969	0.0949716	0.0963784	0.0970007	0.0971872	0.0979476	0.0969611	0.096237	0.0957741
4	0	0	0	0	0	0	0	0	0	0	0	0	0	0.118818	0.0913739	0.101311	0.0988208	0.102056	0.098651	0.0972122	0.0964972	0.0957615	0.0946068	0.0952538	0.0958941	0.0958248	0.0976802	0.096434	0.0969597	0.0973824	0.0969381	0.0973301	0.0978187	0.0972103	0.0968627	0.0964174	0.0939099	0.0944564	0.0945556	0.0947745	0.0959712	0.0969777	0.0987236	0.0994144	0.100104	0.100161	0.100241	0.10098	0.101018
5	0	0	0	0	0	0	0	0	0	0	0	0	0	0.103966	0.0976008	0.0970934	0.100597	0.101971	0.101674	0.0987283	0.0971211	0.0956081	0.0960329	0.0971952	0.0973735	0.0967007	0.09576	0.0949422	0.0952751	0.0947157	0.0939113	0.0943639	0.0942452	0.0926295	0.0928327	0.0935259	0.0936683	0.0938272	0.092994	0.094776	0.0964343	0.0970812	0.0970691	0.0978245	0.0980766	0.0989984	0.100464	0.101961	0.102652
6	0	0	0	0	0	0	0	0	0	0	0	0	0	0.109261	0.0988	0.0956923	0.0965757	0.0988899	0.0998113	0.10012	0.0992382	0.0976811	0.0971558	0.0968008	0.0961414	0.0947541	0.0948909	0.094538	0.0943972	0.0941804	0.0938037	0.0937607	0.0946643	0.0947234	0.0956179	0.0972432	0.0963514	0.0959215	0.0951634	0.094855	0.0956919	0.0970729	0.0968438	0.0980309	0.0979688	0.098647	0.100502	0.100783	0.100628
7	0	0	0	0	0	0	0	0	0	0	0	0	0	0	0	0	0	0	0	0	0	0.0851316	0.0851316	0.0820105	0.0860802	0.0848938	0.0870035	0.0870035	0.0868605	0.0864481	0.0873686	0.0873974	0.0881207	0.0880162	0.0876151	0.08841	0.0880453	0.087423	0.0862296	0.0856643	0.0855485	0.0854393	0.0853033	0.0859166	0.0854986	0.0856249	0.0868962	0.0889499	0.0882919
8	0	0	0	0	0	0	0	0	0	0	0	0	0	0	0.0834865	0.0943972	0.0930344	0.0941841	0.0939243	0.0939731	0.0943553	0.0951091	0.0959117	0.0955806	0.0953294	0.0939559	0.0943297	0.0947026	0.0949585	0.0958644	0.0962906	0.0960513	0.0954065	0.096683	0.0989271	0.101075	0.102984	0.104219	0.104946	0.103751	0.103341	0.103622	0.1051	0.104532	0.104092	0.104865	0.105311	0.105778	0.107195
9	0	0	0	0	0	0	0	0	0	0	0	0	0	0	0	0.0996303	0.097939	0.100189	0.10132	0.10106	0.10032	0.10032	0.0999183	0.100644	0.101034	0.101584	0.102755	0.102677	0.102707	0.102637	0.103081	0.103476	0.104293	0.104431	0.104586	0.104518	0.10463	0.105937	0.10608	0.106744	0.106088	0.10541	0.105877	0.107011	0.107747	0.107998	0.108287	0.107263	0.1083
10	0	0	0	0	0	0	0	0	0	0	0	0	0.121401	0.0968627	0.0964549	0.0992892	0.0974163	0.0983856	0.0944265	0.0928591	0.0914461	0.0918985	0.0906953	0.0897811	0.0888599	0.0880837	0.0876771	0.0869823	0.0881368	0.0885082	0.0887542	0.0880748	0.0887884	0.0899166	0.0903587	0.0911371	0.0923123	0.0924379	0.0919378	0.0916032	0.0907564	0.0907751	0.0896452	0.088863	0.0889229	0.0874219	0.0851933	0.0855836	0.0862886
11	0	0	0	0	0	0	0	0	0	0	0	0	0	0	0.0878222	0.0990768	0.103751	0.101428	0.102749	0.103655	0.104574	0.106798	0.105743	0.104597	0.104188	0.104084	0.103034	0.102538	0.10104	0.100431	0.100218	0.09969	0.0999462	0.100918	0.101692	0.101553	0.101814	0.102549	0.104375	0.104731	0.104489	0.10436	0.103497	0.103216	0.102852	0.102584	0.102457	0.103155	0.103768
12	0	0	0	0	0	0	0	0	0	0	0.0904052	0.105473	0.104949	0.105258	0.107319	0.104778	0.104368	0.10603	0.106578	0.10564	0.104535	0.103032	0.102046	0.10115	0.100099	0.0998662	0.0996536	0.0991192	0.099691	0.100102	0.100531	0.100632	0.101447	0.101799	0.102455	0.103187	0.103925	0.104392	0.102824	0.102088	0.102895	0.105047	0.106395	0.108648	0.109934	0.111564	0.112157	0.111836	0.111759
13	0	0	0	0	0	0	0	0	0	0	0	0	0.0665124	0.0768444	0.0837716	0.0863911	0.0901939	0.0877373	0.0849653	0.084406	0.0842984	0.0834268	0.0834311	0.0844863	0.0848623	0.0841614	0.0830003	0.0831656	0.0838002	0.0827319	0.0828453	0.0832256	0.0830938	0.0822035	0.0818962	0.0823582	0.0825529	0.0818032	0.0813585	0.0825475	0.081536	0.0814992	0.082141	0.0821815	0.0809247	0.0801163	0.0806754	0.0833868	0.0852017
14	0	0	0	0	0	0	0	0	0	0	0	0	0.106119	0.0927371	0.0944579	0.094864	0.0945769	0.0937364	0.0930965	0.0924056	0.0922225	0.0919965	0.0902718	0.0890874	0.0881169	0.0866846	0.0858636	0.0857731	0.0852798	0.0846049	0.0836607	0.0824442	0.0828769	0.0830076	0.0834256	0.0844843	0.0851214	0.0850626	0.0861448	0.0868997	0.0887233	0.0907189	0.0918911	0.0925302	0.0936404	0.0958809	0.0970635	0.0973681	0.096761
15	0	0	0	0	0	0	0	0	0	0	0	0	0	0.133025	0.11559	0.115531	0.120314	0.115705	0.115705	0.112042	0.109933	0.110067	0.110831	0.109937	0.109254	0.10844	0.106949	0.105163	0.104317	0.103089	0.102545	0.102475	0.101847	0.102209	0.102241	0.101212	0.101497	0.103618	0.104944	0.106347	0.107309	0.10701	0.106932	0.107268	0.105721	0.106177	0.106016	0.105478	0.106353
16	0	0	0	0	0	0	0	0	0	0	0	0	0	0	0.103672	0.111648	0.116519	0.114699	0.113949	0.111957	0.109819	0.108398	0.107852	0.106367	0.106189	0.105649	0.103755	0.104027	0.103613	0.103498	0.104112	0.104325	0.104815	0.106887	0.108036	0.10992	0.112835	0.113859	0.116269	0.117049	0.117861	0.118974	0.118765	0.117003	0.116042	0.114656	0.114095	0.112441	0.109814
17	0	0	0	0	0	0	0	0	0	0	0	0	0.111586	0.110725	0.10145	0.0962561	0.0966596	0.0971346	0.0963773	0.0955333	0.0955969	0.0953505	0.0955908	0.0946525	0.0953662	0.0958604	0.0962323	0.0965762	0.0968397	0.097442	0.097422	0.0983716	0.0977018	0.0984724	0.0986184	0.0993194	0.0992743	0.0992503	0.0998332	0.0992803	0.0993343	0.0984973	0.0998187	0.100014	0.100006	0.101949	0.101807	0.101417	0.100512
18	0	0	0	0	0	0	0	0	0	0	0	0	0	0.10166	0.103013	0.104063	0.102591	0.100061	0.0987943	0.0987363	0.0995571	0.0987752	0.0985901	0.097227	0.0972051	0.0970611	0.097076	0.0984924	0.0991355	0.099256	0.0986409	0.0981659	0.0973882	0.0984025	0.099191	0.0998906	0.100922	0.101127	0.100779	0.100855	0.101411	0.103301	0.105161	0.105329	0.104907	0.10445	0.103285	0.103442	0.105276
19	0	0	0	0	0	0	0	0	0	0	0	0	0	0.109778	0.0951407	0.0900953	0.0900272	0.0894421	0.0941829	0.0934773	0.0920802	0.091407	0.0914398	0.0925296	0.0933301	0.0934502	0.0927899	0.0924601	0.0915147	0.0918935	0.0923961	0.092791	0.0934092	0.0925954	0.0922174	0.093074	0.0943594	0.0948636	0.0939081	0.0924023	0.0923741	0.0915782	0.0900153	0.0895275	0.0890173	0.087987	0.088246	0.0873757	0.0880258
20	0	0	0	0	0	0	0	0	0	0	0	0	0	0.0742614	0.0920196	0.0816517	0.0849893	0.0874292	0.0884276	0.0876531	0.0881268	0.0923467	0.0925412	0.0931248	0.0937899	0.0947443	0.0952848	0.0953195	0.0954252	0.0961989	0.0964473	0.0959602	0.0962424	0.0966536	0.0967434	0.0976991	0.0983997	0.0992716	0.0999993	0.100367	0.099872	0.0992391	0.0999795	0.100195	0.0990039	0.0977283	0.096639	0.0962657	0.095663
21	0	0	0	0	0	0	0	0	0	0	0	0	0	0	0	0	0	0	0	0	0	0.0987078	0.100221	0.0970722	0.0959721	0.0936885	0.0927886	0.0910602	0.0914565	0.0904554	0.0909549	0.0917585	0.0920174	0.092783	0.0921839	0.0927755	0.0936434	0.0951827	0.0958539	0.0974186	0.0983135	0.0992586	0.10059	0.101689	0.104136	0.105516	0.105347	0.104763	0.104909
22	0	0	0	0	0	0	0	0	0	0	0	0	0	0.0945778	0.0995137	0.100779	0.100847	0.100069	0.100422	0.0997261	0.0989546	0.0987031	0.0981927	0.097799	0.0965728	0.0958677	0.0956146	0.0947829	0.0939409	0.0939249	0.0942645	0.0944648	0.0940133	0.0953364	0.0969518	0.0975574	0.0978447	0.0998415	0.100664	0.101768	0.102005	0.102246	0.104495	0.105035	0.105804	0.108113	0.109952	0.1109	0.112098
23	0	0	0	0	0	0	0	0	0	0	0	0	0.144648	0.102951	0.100661	0.103191	0.101018	0.0991477	0.0962621	0.0930001	0.0937918	0.094462	0.0941856	0.0931245	0.0918137	0.0901528	0.09032	0.0906162	0.0912606	0.0923055	0.091942	0.0915081	0.0911154	0.0921244	0.0941659	0.095498	0.0953062	0.0949901	0.0953109	0.0959597	0.0967547	0.0973727	0.0985867	0.0985649	0.0976443	0.0979174	0.0984207	0.100441	0.101685
24	0	0	0	0	0	0	0	0	0	0	0.0791046	0.0865307	0.0830867	0.0837422	0.0845329	0.0851491	0.0870776	0.0874506	0.0874506	0.0883572	0.0884844	0.0894919	0.0903574	0.0912008	0.0912931	0.0914319	0.0920485	0.0921834	0.0919732	0.0917633	0.0918356	0.0911195	0.0906353	0.0900257	0.0906085	0.0915448	0.090798	0.0920179	0.0927693	0.0944697	0.0955024	0.0971547	0.0983362	0.100372	0.100479	0.0994263	0.0989331	0.097113	0.0970645
25	0	0	0	0	0	0	0	0	0	0	0	0.10332	0.108648	0.108418	0.108182	0.106829	0.108624	0.107828	0.107828	0.107052	0.107923	0.109486	0.109625	0.107984	0.106835	0.106648	0.105668	0.105556	0.105303	0.105414	0.103973	0.10271	0.102071	0.102448	0.102005	0.101984	0.103156	0.104361	0.106351	0.106767	0.108125	0.109299	0.111168	0.11258	0.113911	0.114176	0.11352	0.114128	0.113134
26	0	0	0	0	0	0	0	0	0	0	0	0	0	0.101867	0.0994458	0.101383	0.103029	0.105948	0.10502	0.10519	0.104478	0.104399	0.104601	0.104853	0.104124	0.103677	0.103251	0.102403	0.10252	0.102393	0.102668	0.103028	0.10308	0.102775	0.103354	0.104237	0.104676	0.105738	0.10695	0.107352	0.107905	0.107804	0.108141	0.108597	0.10992	0.110975	0.112572	0.112612	0.112323
27	0	0	0	0	0	0	0	0	0	0	0	0	0	0.084206	0.0955712	0.0976225	0.0968627	0.09307	0.0913312	0.0914878	0.0918735	0.0906226	0.0902099	0.0898286	0.0889928	0.0889344	0.0890138	0.09004	0.0906298	0.0901567	0.0902213	0.0912439	0.0917172	0.0931813	0.0943847	0.0957093	0.0957483	0.0953852	0.0946798	0.096504	0.0976203	0.0975438	0.0982801	0.0965279	0.0953537	0.093799	0.0954545	0.0970706	0.099408
28	0	0	0	0	0	0	0	0	0	0	0	0.157822	0.134575	0.134575	0.127503	0.121154	0.122275	0.119755	0.119216	0.118034	0.116147	0.113889	0.113241	0.112873	0.111435	0.111663	0.110993	0.112055	0.111124	0.111486	0.112807	0.113337	0.114331	0.115506	0.117896	0.11979	0.120154	0.118825	0.121187	0.122184	0.121877	0.121914	0.122404	0.122248	0.122993	0.122758	0.123805	0.125276	0.125224
29	0	0	0	0	0	0	0	0	0	0	0	0	0	0	0.133671	0.128182	0.124029	0.116793	0.111528	0.106927	0.107418	0.108842	0.107441	0.107391	0.106226	0.105437	0.10411	0.104898	0.106374	0.108601	0.108288	0.106594	0.10768	0.108435	0.108986	0.108809	0.110817	0.111427	0.110922	0.109676	0.110941	0.11374	0.115402	0.116735	0.118375	0.122686	0.123253	0.123729	0.126546
30	0	0	0	0	0	0	0	0	0	0	0	0	0	0	0.0852392	0.0852392	0.119741	0.123419	0.12463	0.124225	0.121638	0.118344	0.117101	0.11776	0.117224	0.117224	0.116094	0.114196	0.113155	0.112998	0.112546	0.11403	0.114051	0.112926	0.1129	0.112532	0.113317	0.114389	0.114774	0.114873	0.114747	0.112947	0.112921	0.114434	0.114434	0.116996	0.117145	0.116582	0.11705
31	0	0	0	0	0	0	0	0	0	0	0	0	0	0.119249	0.10177	0.101254	0.101787	0.102853	0.100919	0.101095	0.102213	0.101398	0.101137	0.10068	0.0999293	0.0990652	0.0987657	0.0992354	0.0998966	0.09982	0.0987507	0.0992625	0.100008	0.0994595	0.0998511	0.100008	0.100537	0.0997931	0.0995188	0.0999112	0.100616	0.100505	0.100072	0.101141	0.102729	0.104438	0.106563	0.109338	0.111579
32	0	0	0	0	0	0	0	0	0	0	0	0	0	0.12915	0.112361	0.116083	0.111486	0.110025	0.110032	0.109139	0.106241	0.105039	0.104263	0.103706	0.103086	0.102784	0.102682	0.102704	0.102232	0.102033	0.102372	0.102258	0.102623	0.10383	0.10428	0.104666	0.105387	0.105318	0.105187	0.104438	0.104537	0.104635	0.104958	0.105225	0.106175	0.105829	0.104841	0.1056	0.105959
33	0	0	0	0	0	0	0	0	0	0	0	0	0	0	0	0	0	0	0	0	0	0	0	0.0946026	0.103213	0.102815	0.101051	0.100128	0.100827	0.098918	0.0972413	0.0983741	0.0992074	0.0992238	0.0988632	0.099344	0.0998665	0.0999179	0.0986881	0.100007	0.101184	0.101376	0.101024	0.100999	0.100673	0.101698	0.102196	0.102607	0.104151
[truncated: 951 more columns]
