# Supplementary material for: Neighborhood-informed positional information for precise cell identity specification
Source: Mol Syst Biol. 2026 May 5;22(7):1118–31. doi: 10.1038/s44320-026-00211-y (PMC13328375; doi:10.1038/s44320-026-00211-y)
Supplement: Supplementary file 6 — Source data Fig. 4 [file 44320_2026_211_MOESM6_ESM.zip]

Archive with 10 entries (8 files):
- Figure 4/
- Figure 4/.DS_Store
- __MACOSX/Figure 4/._.DS_Store
- Figure 4/4A-E/
- Figure 4/README.rtf
- __MACOSX/Figure 4/._README.rtf
- Figure 4/4A-E/.DS_Store
- __MACOSX/Figure 4/4A-E/._.DS_Store
- Figure 4/4A-E/gap_data_raw_dorsal_wt_osk.xlsx
- Figure 4/4A-E/pair_rule_data_raw_dorsal_osk.xlsx
