# Supplementary material for: Neighborhood-informed positional information for precise cell identity specification
Source: Mol Syst Biol. 2026 May 5;22(7):1118–31. doi: 10.1038/s44320-026-00211-y (PMC13328375; doi:10.1038/s44320-026-00211-y)
Supplement: Supplementary file 6 — Source data Fig. 4 [file 44320_2026_211_MOESM6_ESM.zip › Figure 4/4A-E/gap_data_raw_dorsal_wt_osk.xlsx]

## Sheet: Kni
Embryo	0	0.001001	0.002002	0.003003	0.004004	0.00500501	0.00600601	0.00700701	0.00800801	0.00900901	0.01001	0.011011	0.012012	0.013013	0.014014	0.015015	0.016016	0.017017	0.018018	0.019019	0.02002	0.021021	0.022022	0.023023	0.024024	0.025025	0.026026	0.027027	0.028028	0.029029	0.03003	0.031031	0.032032	0.033033	0.034034	0.035035	0.036036	0.037037	0.038038	0.039039	0.04004	0.041041	0.042042	0.043043	0.044044	0.045045	0.046046	0.047047	0.048048
0	0	0	0	0	0	0	0	0	210	278.333	319.167	370.733	410.19	439.071	471.528	500.067	532.091	562.136	587.949	647.935	679.704	724.518	752.905	769.618	777.492	780.357	768.691	762.017	758.119	753.632	749.318	741.524	730.656	723.45	716.927	713.179	712.074	712.545	711.98	708.937	703.961	699.946	696.064	693.167	690.396	687.317	682.888	683.464	683.995
1	0	0	0	0	0	0	0	0	0	0	0	0	523	535.667	519.667	551.5	579.6	606.81	656	681.333	696.242	700.228	709.071	719.218	727	727.952	725.242	718.704	708.731	690.223	682.869	681.862	680.927	678.392	675.201	674.708	673.371	674.238	675.841	685.111	684.996	679.728	672.32	665.546	662.274	658.787	659.078	659.396	660.968
2	0	0	0	0	0	0	0	0	0	0	0	0	0	0	0	0	0	0	0	0	558	530.667	560	564.25	581.895	581.786	569.425	555.727	549.795	545.43	540.722	531.152	520.77	512.903	503.288	492.329	481.091	471.551	463.389	455.239	447.375	442.89	439.576	437.041	435.578	438.634	444.654	448.886	455.054
3	0	0	0	0	0	0	0	0	0	0	0	0	0	0	745.5	734.364	716.571	723.429	723.451	732.386	736.615	737.36	734.471	727.887	716.839	705.419	695.892	674.621	666.597	656.119	644.984	634.801	628.682	623.453	621.634	622.588	621.92	625.795	625.902	627.141	629.416	629.104	621.796	619.693	615.78	609.7	608.595	607.724	606.385
4	0	0	0	0	0	0	0	0	0	0	0	0	0	0	0	0	0	0	0	636	649.5	640.778	653.706	644.69	655.956	671.108	671.108	677.557	675.877	673.972	669.041	667.168	662.317	657.395	652.226	642.952	640.966	634.371	628.456	622.506	618.542	613.693	611.043	610.003	609.621	610.479	610.391	609.594	609.056
5	0	0	0	0	0	0	0	0	0	0	0	0	494.333	503.5	555.6	609	666.905	710.966	735.421	744.857	747.306	735.155	741.443	743.696	743.459	735.878	726.133	714.217	702.748	680.974	674.997	670.674	665.055	659.887	650.382	642.941	636.34	629.18	625.316	626.599	626.545	625.81	626.956	629.28	636.451	643.332	645.118	650.847	652.646
6	0	0	0	0	0	0	0	0	0	0	0	348	326.667	349.5	370	392.133	417.429	461.583	485.311	506.255	522.318	532.154	543.111	547.559	555.842	566.738	576.906	589.923	596.763	602.19	605.497	611.353	613.558	616	615.877	614.371	610.08	604.858	599.037	599.233	598.311	595.472	592.989	592.765	592.941	592.607	593.978	590.028	588.989
7	0	0	0	0	0	0	0	0	0	0	0	0	0	0	0	0	0	545	566.667	610.167	613.5	642.8	669.19	681.643	687.083	688.778	689.607	693.294	701.938	703.24	699.239	690.557	679.152	671.686	661.513	652.121	638.937	630.046	617.493	605.207	599.921	595.703	591.882	586.728	586.483	586.436	587.981	587.223	589.631
8	0	0	0	0	0	0	0	0	0	0	0	0	0	691.8	657.857	674.077	687.415	691.085	689.051	679.216	666.748	655.325	643.568	632.392	623.06	612.063	598.924	588.39	578.69	573.661	570.144	567.848	566.388	565.887	567.794	570.71	573.332	574.791	577.689	577.564	576.005	574.816	574.575	574.662	572.442	568.312	567.33	568.43	567.246
9	0	0	0	0	0	0	0	0	0	0	412	366.333	397.667	421.9	437	444.238	452.286	462.5	473.244	491.491	508.108	527.04	544.198	563.827	569.022	590.105	608.487	629.425	647.107	658.659	666.043	666.799	670.807	670.372	668.472	666.057	662.73	656.669	648.065	640.604	635.789	633.562	628.274	622.46	619.938	622.61	624.951	629.442	632.78
10	0	0	0	0	0	0	0	0	0	0	0	0	0	0	0	0	0	670	791	825.667	849.727	896.353	930.48	967.971	996.417	1005.1	1003.84	991.34	977.158	966.66	954.858	936.995	918.485	896.112	867.843	839.696	820.682	804.659	792.689	780.378	769.304	760.583	750.607	742.667	734.931	727.532	714.469	704.889	692.168
11	0	0	0	0	0	0	0	0	0	0	0	0	0	0	0	0	0	0	0	0	0	0	0	808.667	839.909	843.818	817.342	805.569	797.062	797.062	796.262	792.163	781.218	767.309	748.055	725.131	703.985	678.343	653.083	638.578	623.284	608.994	599.057	592.314	590.474	586.771	590.372	602.329	618.653
12	0	0	0	0	0	0	0	0	0	0	0	796.4	847.25	884.194	888.327	890.729	896.065	885.992	861.052	846.488	829.654	814.387	797.676	781.799	768.38	755.397	741.113	730.129	714.035	707.83	705.419	704.739	704.76	705.78	708.927	712.93	716.519	721.145	723.341	727.594	734.302	735.852	738.371	740.303	738.13	733.491	731.405	728.952	726.932
13	0	0	0	0	0	0	0	0	0	0	799.8	810.667	789.069	779.783	767.865	759.149	748.121	737.503	725.829	716.091	695.524	684.166	677.159	670.653	655.92	646.87	636.861	631.997	630.134	628.642	630.912	635.467	637.336	639.874	639.979	640.8	648.158	650.578	653.177	659.696	663.474	665.024	671.617	678.676	686.387	688.78	692.899	692.964	692.538
14	0	0	0	0	0	0	0	0	0	0	0	0	0	0	878	933	926.808	931.156	942.478	956.286	956.286	962.254	963.02	959.129	957.096	949.415	941.557	927.566	912.954	897.693	890.745	876.786	862.344	853.578	836.858	823.93	812.712	807.802	805.272	803.459	803.941	807.719	814.634	821.762	832.678	838.407	848.698	863.789	877.029
15	0	0	0	0	0	0	0	0	0	0	0	0	1079	882.174	853.103	840.397	829.612	826.202	826.431	823.696	818.676	813.545	801.46	783.312	764.69	754.165	745.666	735.227	724.785	716.609	710.733	710.614	712.879	718.865	729.727	735.849	740.614	745.539	746.534	746.144	746.378	742.268	740.772	739.591	743.064	744.421	746.673	745.994	740.761
16	0	0	0	0	0	0	0	0	0	0	0	0	680	670.565	688.698	695.194	694.8	709.566	717.361	726.487	732.426	734.387	735.454	734.459	734.628	735.316	737.757	738.829	735.841	732.765	730.366	729.49	731.229	739.395	742.871	744.064	741.921	735.774	724.985	716.391	711.905	709.939	712.015	710.87	709.675	710.837	713.46	717.521	717.749
17	0	0	0	0	0	0	0	0	0	0	0	0	0	663.25	660.25	651	635.018	629.57	624.923	621.313	613.05	595.207	585.776	576.058	565.391	556.976	552.33	544.957	537.241	529.969	525.229	519.644	520.072	521.106	524.66	528.522	529.03	533.048	537.955	540.695	541.317	541.312	539.685	534.974	529.937	526.032	524.984	523.52	519.808
18	0	0	0	0	0	0	0	0	0	0	0	0	0	807.556	800.708	785.465	778.615	776.921	770.843	764.531	760.936	751.859	741.471	730.049	714.189	703.922	693.807	683.465	673.88	662.259	653.038	646.12	640.794	633.976	631.239	627.218	624.075	621.748	619.602	625.64	625.187	624.216	623.112	624.108	624.698	625.605	623.278	620.556	617.461
19	0	0	0	0	0	0	0	0	0	0	0	0	0	0	0	0	0	760.125	768.524	768.351	771.696	762.87	749.6	733.008	720.145	705.939	693.91	678.38	660.047	643.43	633.112	625.746	620.427	622.554	622.956	626.828	631.184	639.852	654.573	670.305	676.903	678.59	678.83	672.517	668	663.613	659.335	652.354	642.358
20	0	0	0	0	0	0	0	0	0	0	0	0	843.5	820.4	829.864	847.167	862.151	869.542	865.022	857.052	845.064	831.386	818.26	800.099	785.19	764.868	749.432	736.453	723.687	714.903	706.695	702.019	700.496	707.673	710.626	722.128	731.105	737.819	748.2	755.607	767.478	775.085	779.218	780.123	783.794	787.237	787.206	787.119	785.618
21	0	0	0	0	0	0	0	0	0	0	0	0	648	651.714	690.976	689.586	689.346	686.18	689.153	689.213	689.247	687.452	681.513	665.444	654.99	647.607	640.45	636.436	630.562	626.562	620.058	614.957	611.562	610.633	611.327	612.337	611.443	606.27	601.748	596.039	594.695	591.288	592.763	590.204	586.812	583.668	583.556	587.286	589.821
22	0	0	0	0	0	0	0	0	0	0	0	1050.67	1007.45	978.542	954.05	937.593	912.35	865.414	846.871	834.033	820.047	805.102	790.69	771.925	758.493	746.634	736.884	722.286	710.254	699.712	691.377	683.167	673.277	670.573	666.131	663.123	662.38	669.975	677.99	690.292	699.629	706.596	716.286	720.759	726.139	728.068	730.335	723.128	719.254
23	0	0	0	0	0	0	0	0	0	0	0	0	566.8	602.714	640.346	646.073	645.814	642.329	635.287	631.896	629.093	626.709	620.882	611.124	599.49	586.322	573.689	567.507	563.16	560.246	558.096	554.135	554.907	557.502	560.464	567.071	572.436	572.726	570.43	568.733	566.193	568.187	573.922	578.683	581.005	584.5	591.104	594.174	596.371
24	0	0	0	0	0	0	0	0	0	0	0	0	0	956	918.143	898.889	890.619	900.333	893.438	865.738	850.309	835.278	823.919	810.732	796.516	782.853	775.701	765.344	755.171	743.124	739.282	738.04	735.944	733.081	735.88	740.371	738.706	738.491	739.91	743.585	748.258	753.148	763.982	773.644	778.475	785.898	794.554	802.186	811.716
25	0	0	0	0	0	0	0	0	0	0	0	0	825	817.692	825.44	833.4	834.211	824.857	822.071	821.61	810.329	801.627	789.946	777.344	764.449	748.14	736.474	729.125	720.898	711.187	706.733	699.884	696.199	691.451	688.84	689.819	690.242	690.074	689.795	690.078	688.174	683.966	677.789	674.785	667.203	663.293	660.865	660.663	659.335
26	0	0	0	0	0	0	0	0	0	0	0	558	584	612.765	609.3	605.674	613.781	627.415	624.354	621.34	621.435	623.321	622.283	623.131	624.181	629.507	631.299	630.6	634.58	639.682	646.487	653.135	662.074	665.886	671.146	670.31	670.608	671.055	677.889	676.804	673.233	668.158	662.453	658.118	653.532	650.858	651.171	650.535	645.819
[truncated: 951 more columns]

## Sheet: Kr
Embryo	0	0.001001	0.002002	0.003003	0.004004	0.00500501	0.00600601	0.00700701	0.00800801	0.00900901	0.01001	0.011011	0.012012	0.013013	0.014014	0.015015	0.016016	0.017017	0.018018	0.019019	0.02002	0.021021	0.022022	0.023023	0.024024	0.025025	0.026026	0.027027	0.028028	0.029029	0.03003	0.031031	0.032032	0.033033	0.034034	0.035035	0.036036	0.037037	0.038038	0.039039	0.04004	0.041041	0.042042	0.043043	0.044044	0.045045	0.046046	0.047047	0.048048
0	0	0	0	0	0	0	0	0	1	13.3333	14	19.7333	19.1429	18.6071	20.25	21.1111	21.6364	22.5	24.4231	24.1204	23.504	23.7338	24.8797	24.8596	24.6884	24.2986	24.0719	23.7459	23.211	23.0619	23.7	23.6235	22.7855	22.5535	22.0762	22.4485	22.4311	22.9286	23.4879	23.8487	23.7162	24.036	25.9957	27.1096	28.9257	28.9045	29.7551	30.2474	30.5759
1	0	0	0	0	0	0	0	0	0	0	0	0	46	23	22.5	20.9	21.1333	22.619	19.8108	19.875	20.4677	20.7215	20.5816	20.6555	20.6099	20.2485	19.7316	19.5787	19.9915	20.1892	20.1121	19.7904	19.5743	19.8415	20.3696	20.7659	21.2176	21.5	21.7726	22.3	22.3102	22.5245	22.7695	22.6827	22.7095	22.6979	22.7652	22.44	22.7421
2	0	0	0	0	0	0	0	0	0	0	0	0	0	0	0	0	0	0	0	0	5	17	14.8571	20.25	18.4737	20.4643	23.8	25.4545	27.2192	28.086	27.1652	26.5507	26.6584	27.0324	28.1346	27.5584	26.5833	25.6875	24.6214	23.6796	23.7895	23.227	23.25	22.9476	22.2539	22.6337	23.1623	24.019	24.8128
3	0	0	0	0	0	0	0	0	0	0	0	0	0	0	9.25	9.72727	13.8571	15.2	15.9412	16.5	16.4066	17.2632	17.7929	17.8869	18.228	18.7235	19.2458	19.2724	19.0528	19.1827	19.2925	19.2267	18.8349	18.5818	18.5924	18.6591	18.4682	18.2741	18.6929	18.7149	19.049	19.332	20.2615	20.6226	20.7598	21.028	21.1457	21.5144	21.5941
4	0	0	0	0	0	0	0	0	0	0	0	0	0	0	0	0	0	0	0	42	40.5	35.7778	32.7647	27.931	27.5111	28.1846	28.1846	29.1705	28.2895	28.7801	30.568	30.9036	30.5089	31.0605	30.8037	30.8655	30.4193	30.386	30.7251	30.9	30.36	30.0506	29.9148	29.3219	29.8773	30.0077	30.2984	30.1046	30.7792
5	0	0	0	0	0	0	0	0	0	0	0	0	19.3333	13.1667	13.2	14.4667	15.9524	14.3448	14.4211	14.8571	14.371	14.3711	13.7565	13.5704	13.8471	13.6389	13.5074	13.7389	13.972	13.8935	13.9264	13.5705	14.0185	14.5427	14.6636	14.9845	14.8899	15.4521	15.4334	15.4745	15.8872	16.6512	16.512	16.3128	15.9958	16.0043	16.3388	15.6991	15.8585
6	0	0	0	0	0	0	0	0	0	0	0	0	0.666667	4.83333	6.8	12.3333	12.7619	15.3056	16.8889	17.8364	17.4697	17.9359	18.1111	18.7843	19.6667	19.1746	18.7971	17.8803	18.526	18.9728	19.5795	19.408	19.3689	19.2714	19	19.2207	20.1972	21.3538	21.5344	21.2624	21.3367	21.6684	22.5895	22.492	22.4865	22.6011	22.4033	22.0556	22.1333
7	0	0	0	0	0	0	0	0	0	0	0	0	0	0	0	0	0	43	42.6667	46.1667	41.1	37.8667	39.2857	38.0714	36.8056	35.8667	32.75	32.1324	33.4444	33.1562	34.3805	36.2672	35.4702	34.4244	33.6373	34.9674	35.5654	35.8803	35.2536	35.8533	35.4	34.6176	34.6711	35.1342	35.8345	35.1214	35.3296	35.494	35.5751
8	0	0	0	0	0	0	0	0	0	0	0	0	0	25.8	20.7143	21.6154	20.7561	19.4237	18.5823	18.4216	18.4252	18.3831	18.2295	18.0287	17.8112	17.7765	17.6739	17.6899	17.7211	17.6174	17.4698	17.8007	18.2302	18.1837	18.6213	18.7799	18.7336	18.8638	19.2632	19.5818	19.4085	19.5	19.53	19.8359	19.8211	20.1989	21.7198	22.6257	23.3829
9	0	0	0	0	0	0	0	0	0	0	5	6.66667	16.5	17.8	19	16.9524	17.4643	19	18.7556	18.4545	18.0462	19.48	21.0465	21.9082	21.9355	23.0952	24.3782	25.194	25.6667	26.5329	27.3514	26.9216	26.3498	24.9876	24.5387	23.8652	23.1107	22.0102	21.3163	20.3515	19.7682	19.6572	19.2482	19.327	18.8833	18.9442	19.3796	19.7167	20.6483
10	0	0	0	0	0	0	0	0	0	0	0	0	0	0	0	0	0	48	29	21.3333	25.9091	29.1765	27.36	29.2571	28.5833	29.7937	29.3086	29.78	29.5083	29.6667	29	28.3224	28.0784	27.2946	26.4876	25.4462	24.633	23.8111	22.9741	22.2996	21.9385	21.3294	20.8595	20.987	21.7202	21.931	22.3418	22.3158	23.2865
11	0	0	0	0	0	0	0	0	0	0	0	0	0	0	0	0	0	0	0	0	0	0	0	5.66667	15.1818	17.3182	17.7895	17.5	16.6914	16.6914	18.8785	19.7333	20.2788	19.9948	19.7136	19.4139	19.0453	19.0883	19.9467	20.1114	19.9707	19.5074	19.3776	20.2578	21.0065	21.4473	22.2132	23.0833	23.1233
12	0	0	0	0	0	0	0	0	0	0	0	7.8	13.1875	16.0323	17.2857	16.6571	16.5591	15.6356	15.0345	15.0683	14.654	14.4511	14.1897	13.6151	13.2045	13.1356	12.5455	12.5126	12.1754	11.722	11.7578	11.7536	11.4237	11.7087	11.3226	11.0287	11.4979	11.966	12.0517	13.214	13.6732	14.6906	15.3213	15.6239	16.7116	18.066	18.8667	19.0385	19.7268
13	0	0	0	0	0	0	0	0	0	0	15	16.0667	13.1724	12	10.0337	9.73684	9.63121	9.32544	8.84925	8.58442	9.03061	8.82812	8.80539	9.00875	9.16667	9.30745	9.82596	9.94578	10.177	10.6226	10.7778	11.2746	11.4383	11.0976	11.0333	11.0298	10.6651	10.9029	11.3202	11.3134	10.9581	10.9009	11.0813	11.7287	12.0376	13.23	13.303	13.5255	13.559
14	0	0	0	0	0	0	0	0	0	0	0	0	0	0	74.5	71.1818	68.4231	66.1111	67.2239	68.1319	68.1319	66.1441	64.1429	64.2135	63.7177	63.3718	63.6118	63.7774	64.106	63.5087	63.2006	63.2428	63.8864	63.8123	64.9142	66.1012	65.7243	65.5463	65.2074	66.0239	67.4109	67.6939	69.3194	69.3619	69.5171	68.7582	70.324	72.1943	73.1802
15	0	0	0	0	0	0	0	0	0	0	0	0	25	15.6087	13.8718	14.5	14.6125	14.4712	15.5231	16.1266	16.0532	16.3636	16.254	16.3571	16.6516	16.8114	17.1656	17.1053	16.8053	16.6054	16.7192	16.901	17.1246	17.1204	17.293	16.7878	16.1568	16.5307	16.5475	16.8186	16.7368	16.3716	16.2889	16.7216	17.185	18.0936	19.2798	19.9759	20.3722
16	0	0	0	0	0	0	0	0	0	0	0	0	19	15.6087	15.3256	15.4328	15.5579	15.5723	15.8144	16.0474	16.1985	16.607	16.8075	17.0796	17.3718	17.6591	17.6684	18.0656	18.1757	18.1643	18.2613	18.4904	18.4132	18.1749	18.4355	18.5763	18.8018	19.1231	19.1553	19.0198	19.196	18.6633	19.2423	20.4427	20.4974	20.4789	20.8677	21.0585	21.6845
17	0	0	0	0	0	0	0	0	0	0	0	0	0	18.75	14.2	12.75	11.875	10.6962	11.4038	12.0611	12.4783	12.022	12.3118	12.0341	12.0375	12.2113	12.3188	13.0886	13.3523	13.1254	13.0203	13.462	13.4	13.8796	14.6484	14.9347	15.411	15.0395	14.9818	15.554	15.4231	15.7178	15.8934	15.8964	15.4789	15.4247	15.4699	16.7296	16.7409
18	0	0	0	0	0	0	0	0	0	0	0	0	0	23.6667	22	20.8605	22.1846	22.3596	21.8174	22.1049	22.7919	23.0683	22.7227	22.2197	22.5053	23.5254	23.2	22.7741	23.3445	23.5782	23.9965	23.9855	23.8015	25.0243	25.587	24.6409	24.816	25.6699	25.3085	25.731	25.5544	27.0288	27.9223	27.098	26.7178	26.75	27.3737	27.852	28.886
19	0	0	0	0	0	0	0	0	0	0	0	0	0	0	0	0	0	24.625	26.9524	24.2973	22.125	22.3766	21.6	20.56	20.375	19.5444	19.219	18.359	17.685	17.0772	16.6942	16.1536	16.2366	16.5616	16.9519	17.6054	18.024	18.5805	18.3682	19.4975	20.5641	21.4947	21.5879	22.0568	21.5556	21.7679	21.5	21.1988	22.3459
20	0	0	0	0	0	0	0	0	0	0	0	0	20	20	18.2727	17.75	17.8113	18.3194	19.5161	19.1638	19.2714	18.512	18.7708	18.4648	18.4698	19.02	18.7297	18.5057	18.5858	18.5224	18.4098	18.8664	18.6953	18.4073	17.979	17.5133	17.3045	17.8047	17.3857	17.6311	17.4286	17.515	17.9036	19.75	21.0574	20.9807	21.5147	21.3134	21.4121
21	0	0	0	0	0	0	0	0	0	0	0	0	11	15.3571	13.3171	13.5345	12.4615	12.56	12.6613	12.1533	11.7303	11.5769	11.8077	11.7201	11.4728	11.3475	11.4855	11.6338	11.3302	11.6134	11.9188	11.8533	11.6096	12.1685	12.25	12.0714	12.3049	12.2531	12.8376	12.7807	12.8969	13.4932	13.8491	13.0097	13.3218	13.8844	13.6786	14.1615	14.2579
22	0	0	0	0	0	0	0	0	0	0	0	23.6667	23.9091	21.3333	20.2	19.1186	18.3625	17.75	18.0387	18.038	17.186	16.751	16.7491	17.2381	17.4052	17.5127	17.6207	17.4916	16.8558	16.2173	16.5934	16.7721	16.6135	16.2097	15.9654	15.9881	15.8327	15.8734	15.9369	16.6347	16.9577	17.1635	17.4187	17.2864	17.1907	16.8901	16.6596	16.6471	17.1405
23	0	0	0	0	0	0	0	0	0	0	0	0	7	11.5	11.4231	13.2195	11.9661	11.6835	11.2871	11.28	10.8477	11.2402	11.6305	11.9111	11.5265	10.9318	10.8796	10.9441	10.9673	10.8066	10.8245	10.7264	10.7301	10.7276	10.8202	11.2024	11.4358	11.0613	11.0048	10.9307	11.066	11.0259	10.4369	9.66337	9.73367	9.42857	9.3057	9.98947	10.1559
24	0	0	0	0	0	0	0	0	0	0	0	0	0	17.8	14.7857	17.4074	17.9762	18.5	18.775	17.754	17.0921	17.6778	17.5263	17.4809	18.1395	18.1147	18.1924	18.5151	18.8092	20.117	20.8393	21.5964	22.0187	22.9537	22.8032	23.308	23.4935	23.3673	23.2489	22.6498	22.6009	22.0239	23.0311	22.9009	23.9954	24.537	24.939	25.7381	26.3894
25	0	0	0	0	0	0	0	0	0	0	0	0	22.25	19.5385	21.2	24.425	21.9649	20.3636	19.4545	18.9512	18.4765	18.678	18.1337	18.1518	17.7347	17.0038	17.719	17.9004	18.3134	19.1549	20.3488	20.5818	21.1685	21.7198	21.9924	23.0242	22.725	23.0563	23.3929	23.1147	22.4131	22.5	22.4314	21.55	22.1356	21.8506	21.8246	22.2781	21.9641
26	0	0	0	0	0	0	0	0	0	0	0	3	15.5714	17.9412	18.2667	20.1087	19.3125	18.566	18.1692	18.5833	19.4185	19.8491	19.8397	19.8192	19.6797	19.6096	19.5116	20.2737	20.5673	20.791	20.711	20.6678	20.802	20.8616	21.3179	21.2455	21.3663	20.9225	21.0247	21.7962	22.0382	22.0039	22.0469	22.1614	22.112	22.6154	23.302	23.2905	23.3109
[truncated: 951 more columns]

## Sheet: Gt
Embryo	0	0.001001	0.002002	0.003003	0.004004	0.00500501	0.00600601	0.00700701	0.00800801	0.00900901	0.01001	0.011011	0.012012	0.013013	0.014014	0.015015	0.016016	0.017017	0.018018	0.019019	0.02002	0.021021	0.022022	0.023023	0.024024	0.025025	0.026026	0.027027	0.028028	0.029029	0.03003	0.031031	0.032032	0.033033	0.034034	0.035035	0.036036	0.037037	0.038038	0.039039	0.04004	0.041041	0.042042	0.043043	0.044044	0.045045	0.046046	0.047047	0.048048
0	0	0	0	0	0	0	0	0	38	48	48.6667	85.2667	90.5238	86.6429	83.8889	98.5556	103.473	97.3939	90.9359	78.5556	73.368	65.6835	59.5696	55.4045	51.8442	45.4208	40.4568	38.5446	37.0979	35.9009	35.197	34.5873	34.0242	33.7187	33.5191	33.4212	33.2191	33.7406	34.3266	34.9748	35.8515	36.6306	38.594	39.7719	41.5149	42.7588	43.7755	44.6443	46.1623
1	0	0	0	0	0	0	0	0	0	0	0	0	35	33.6667	30	31.3	28.8	28.4286	29.027	31.2917	30.9355	31.2911	31.8367	32.2941	33.0567	32.703	32.9	32.9722	33.0043	32.4595	32.1277	32.006	31.8921	31.8242	32.0487	32.5607	32.8088	33.1235	33.1495	33.8556	35.4234	36.3623	37.125	37.9558	38.3859	39.2298	40.3957	41.6	43.1991
2	0	0	0	0	0	0	0	0	0	0	0	0	0	0	0	0	0	0	0	0	38	37	33.7143	32.6667	33.1053	33.25	34.45	36.3273	37.5205	37.3226	38.9652	39.0797	39.2919	39.9081	40.2019	40.658	41.5556	42.1324	43.1607	44.3239	45.3754	47.5284	49.9928	52.03	54.918	58.4033	61.3509	65.6872	68.8227
3	0	0	0	0	0	0	0	0	0	0	0	0	0	0	35.75	35.8182	39.1429	37.0857	35.549	33.9571	33.6374	33.7368	33.4571	33.2738	32.9948	32.1198	31.075	31.0034	31.3531	31.6506	31.7925	31.7981	31.5452	31.5252	31.7484	32.224	32.99	33.6293	33.3543	33.4177	33.2327	32.9461	33.7346	34.1479	34.6417	34.844	34.8583	34.6337	35.205
4	0	0	0	0	0	0	0	0	0	0	0	0	0	0	0	0	0	0	0	45	33	39.8889	37.3529	37.1724	36.1556	36.7692	36.7692	36.7045	37.0263	37.3901	38.9527	39.4365	39.7054	40.2621	40.8185	41.4621	41.5248	42.465	43.5196	44.8515	45.9108	47.4335	49.5377	51.7089	55.5812	58.7413	63.0645	66.5565	69.7532
5	0	0	0	0	0	0	0	0	0	0	0	0	29.3333	28.6667	28.6	30.4	28.9524	29.5517	28.1053	28.9388	28.2419	29.0619	28.5478	28.6	28.121	27.5333	27.6108	28	28.448	28.7484	28.9202	28.9028	28.8985	28.6646	28.7645	28.7802	28.6981	28.1048	27.7399	27	26.7932	26.6744	26.864	27.0206	27.557	28.0819	29.2653	30.0648	30.6038
6	0	0	0	0	0	0	0	0	0	0	0	40	41.6667	38.8333	40.3	56.8	64.7143	60.3611	57.0222	53.2545	49.7424	47.1795	45.9222	45.6765	44.6491	40.873	37.7174	35.9437	35.6012	34.9293	34.7282	34.3234	34.0291	33.7429	33.967	34.6901	35.5399	35.9575	35.7619	35.6634	35.9388	36.2694	36.4158	36.1283	35.4811	35	34.4475	33.7056	33.3056
7	0	0	0	0	0	0	0	0	0	0	0	0	0	0	0	0	0	53	46.6667	39.1667	34.7	35.4	35.7619	37.0357	37.2778	38.6667	38.8571	39.4706	39.716	40.2292	40.5487	41.1527	42.3709	43.2151	43.3679	44.1767	45.135	46.6448	48.5643	50.1267	52.4918	54.7026	56.8125	58.8121	61.7966	64.8929	68.3221	71.7928	74.9614
8	0	0	0	0	0	0	0	0	0	0	0	0	0	37.8	34.5	34	33.4146	33.4915	34.1392	34.4706	33.8898	33.8117	33.3989	33.2727	34.0343	33.6039	33.5906	33.5923	33.7959	34.1846	34.8255	35.0203	35.7113	36.6643	36.7831	38.4208	39.832	41.6894	43.4649	44	45.6667	47.4951	49.82	51.4615	53.8474	55.1237	58.0385	60.7151	63.1143
9	0	0	0	0	0	0	0	0	0	0	45	43.6667	39.3333	41.4	46.5333	48.1905	48.0357	46.9722	45.4444	45.0727	45.3231	43.6267	42.6512	41.102	40.2581	38.2381	36.9328	36.6269	36.2667	35.1557	33.5297	33.4559	33.4798	34.0248	33.7749	34.1348	34.2699	34.1945	34.6565	35.3686	35.955	36.9929	38.0036	38.749	39.7743	40.5578	41.5102	42.5542	43.0593
10	0	0	0	0	0	0	0	0	0	0	0	0	0	0	0	0	0	35	34.3333	32	30.5455	30	31.04	32.0571	32.875	33.7778	33.1852	34.1	33.025	32.2837	32.2407	32.0383	31.9559	32.317	32.2479	32.3615	32.7753	32.5926	33.3148	34.2996	35.2885	36.246	36.8843	37.0952	37.4083	37.2414	37.1939	37.4579	38.4378
11	0	0	0	0	0	0	0	0	0	0	0	0	0	0	0	0	0	0	0	0	0	0	0	27.6667	35.4545	34.5455	32.4474	31.8966	31.9506	31.9506	31.757	32.4444	32.6303	32.8711	32.7227	32.5041	32.9925	33.5618	34.3633	34.6979	35.2815	36.1395	37.2417	38.8292	40.7355	41.9127	44.3876	46.5375	48.6073
12	0	0	0	0	0	0	0	0	0	0	0	38.8	34.8125	32.9032	32.1837	31.5857	31.4624	31.0254	31.2356	31.2732	31.6371	31.4887	31.3448	31.4079	31.2524	31.4858	31.6489	32.2453	32.8246	33.8231	34.7405	36.0507	37.3359	38.6929	40.6371	41.918	44.1381	45.617	47.1767	49.2009	53.2878	57.6682	61.0633	64.5596	68.7209	73.25	76.3667	80.774	85.1122
13	0	0	0	0	0	0	0	0	0	0	28.4	23.2667	21.2414	21.9348	24.6067	24.7719	25.3546	25.5089	25.8241	26.1212	27.0102	27.1375	27.6976	27.7289	27.9074	28.2112	27.9853	27.9759	27.8199	27.8194	27.2912	27.4262	27.6894	28.3252	27.975	27.9362	28.488	29.3544	29.5862	29.6544	29.7116	30.283	30.0526	30.3723	31.0699	32.65	33.4899	33.9388	35.0923
14	0	0	0	0	0	0	0	0	0	0	0	0	0	0	68.5	53.4545	54.8846	57.6667	59.2239	60.5934	60.5934	62.9831	64.6939	66.0169	67.1914	68.641	70.6667	72.5949	75.1378	77.2509	79.172	82.4696	85.4578	86.9314	91.6194	95.9844	100.584	106.436	111.424	116.88	122.421	128.092	134.131	136.657	141.112	144.747	151.173	157.017	162.948
15	0	0	0	0	0	0	0	0	0	0	0	0	32	28.5652	31.641	31.5172	31.8375	31.2019	30.8077	30.943	30.9947	30.6	30.6984	31.0526	30.8571	30.7273	30.6192	30.5461	30.703	30.6455	31.0822	32.0693	32.5952	33.2664	33.9805	34.4571	35.3644	36.8158	37.5611	38.8465	39.2153	40.5792	41.5833	42.9261	43.6127	45.4211	46.4405	47.253	50.3333
16	0	0	0	0	0	0	0	0	0	0	0	0	26.75	30	29.4884	30.5075	30.5684	31.8113	32.0258	32.5948	32.7684	32.393	31.9885	31.6393	31.4513	31.2879	31.4886	31.5013	31.4243	30.864	30.8168	31.2532	32.1944	33.1977	34.6734	35.4619	36.5639	37.7538	39.6942	41.495	43.7538	45.4694	47.3299	49.9427	53.7906	56.9105	58.619	60.8617	65.9679
17	0	0	0	0	0	0	0	0	0	0	0	0	0	33.125	31.55	32.0833	33.4821	34.7215	34.7212	35.3511	36.2795	36.0044	36.4563	37.0102	37.2812	37.6369	38.1217	38.9629	39.554	40.5242	41.858	44.5413	46.2759	48.2226	51.0156	53.9673	56.0042	57.8991	61.2818	63.4225	65.1731	67.1634	68.3401	70.1347	71.3421	72.6989	74.7705	77.5714	78.2435
18	0	0	0	0	0	0	0	0	0	0	0	0	0	37.8889	36.0417	36.8372	38	37.5281	37.7913	37.9161	37.896	37.9512	38.3571	38.7841	39.0456	39.8475	40.2367	41.5449	42.505	43.3401	44.8671	47.1309	49.4733	52.0364	55.587	58.1182	61.1179	63.4272	66.1045	70.335	73.4404	76.601	79.1408	81.3333	84.2574	86.74	88.7626	90.1633	92.2176
19	0	0	0	0	0	0	0	0	0	0	0	0	0	0	0	0	0	35	33.5714	36.9189	35.625	36.4416	37.31	37.776	39.0789	39.9111	40.7667	41.5385	42.6142	43.2978	44.964	45.9929	47.2832	49.3696	51.0852	52.977	54.92	57.4958	60.7	64.6207	67.5179	71.1436	74.7692	77.3693	79.8421	83.381	86.6098	90.1491	92.7484
20	0	0	0	0	0	0	0	0	0	0	0	0	26	30.4	29.9091	29.5278	29.3208	30.1111	30.043	29.6724	29.5571	30.5542	30.5417	30.446	30.1897	29.88	29.9807	29.9698	30.3022	30.7201	31.3459	31.313	31.9961	32.7903	33.4874	35.2832	36.5045	37.893	38.719	39.4854	40.4483	41.71	43.9695	47.0189	50.0383	51.9082	53.9265	56.806	59.4422
21	0	0	0	0	0	0	0	0	0	0	0	0	18.8	21.3571	22.9512	23.3621	23.1667	24	24.3145	24.5533	25.2022	25.3846	25.4274	25.3106	25.3776	25.5311	25.5434	25.4076	25.5492	25.7316	25.474	25.3067	25.6678	26.6929	26.8423	26.8651	26.9715	27.1784	27.3034	27.2325	27.426	27.7534	28.681	28.7621	29.203	29.6181	30.9439	31.7135	31.9947
22	0	0	0	0	0	0	0	0	0	0	0	40	35.9091	33.2083	34.65	33.4576	33.3875	32.0469	31.5677	31.375	31.0791	30.849	30.6015	30.9592	30.781	31.1083	30.7994	30.8215	30.8088	30.7125	31.1508	31.5918	31.922	31.5543	31.3	30.7302	30.8898	31.3586	31.6311	32.0959	31.5681	31.5048	31.064	31.6683	32.3299	32.6597	33.2872	33.9786	34.8108
23	0	0	0	0	0	0	0	0	0	0	0	0	24.8	24.8571	27.1154	27.6585	27.4068	27.8354	27.5644	27.096	26.7682	26.9218	27.5764	27.6311	26.8939	26.4432	26.1438	25.8882	25.6078	25.4262	25.4371	25.4764	24.8581	24.1577	24.3483	24.5873	24.6651	24.684	25.1401	25.5594	25.5838	25.4249	25.9563	26.8812	27.4472	27.7041	27.6218	27.8211	28.0323
24	0	0	0	0	0	0	0	0	0	0	0	0	0	36.6	34	33.1111	33.4048	32.6667	32.35	31.9683	32.0921	32.1167	32.1005	32.5702	32.6008	32.8029	32.9003	33.4783	33.7434	34.5816	35.3893	36.0982	37.0149	37.3205	38.1647	39.038	40.1991	41.2168	42.5792	43.5622	44.2488	45.3397	46.5244	47.2973	49.2557	51.1944	52.7277	53.6286	54.9087
25	0	0	0	0	0	0	0	0	0	0	0	0	32.5	32.0769	28.12	27.975	28.2632	28.7532	28.6364	28.7073	28.7517	29.4972	29.7376	29.8661	30.1306	30.3939	30.9489	31.2171	31.6162	32.0176	32.4484	32.7091	32.7116	32.93	34	35.0323	35.7625	36.5671	37.3973	38.422	39.446	39.7212	40.8922	42.545	43.9605	44.7126	45.9708	48.1479	50.497
26	0	0	0	0	0	0	0	0	0	0	0	35	30.4286	30.8824	31.3333	34.587	33.625	33.5472	33.7231	33.1667	33.0978	33.7075	33.6793	33.6462	33.7117	33.3356	33.5216	33.5754	33.6923	34.0611	34.4935	34.4737	35.0503	35.4983	35.7643	36.2708	36.4835	36.5609	37.3827	37.7962	38.0534	38.2471	38.2695	38.5472	39.356	39.8502	40.898	41.9959	42.2899
[truncated: 951 more columns]

## Sheet: Hb
Embryo	0	0.001001	0.002002	0.003003	0.004004	0.00500501	0.00600601	0.00700701	0.00800801	0.00900901	0.01001	0.011011	0.012012	0.013013	0.014014	0.015015	0.016016	0.017017	0.018018	0.019019	0.02002	0.021021	0.022022	0.023023	0.024024	0.025025	0.026026	0.027027	0.028028	0.029029	0.03003	0.031031	0.032032	0.033033	0.034034	0.035035	0.036036	0.037037	0.038038	0.039039	0.04004	0.041041	0.042042	0.043043	0.044044	0.045045	0.046046	0.047047	0.048048
0	0	0	0	0	0	0	0	0	89	110	118.167	135.2	149	167.536	178.278	187.622	194.655	202.682	213.974	239.769	254.488	273.784	286.62	291.09	292.07	290.57	287.252	286.33	283.887	282.622	280.948	278.503	273.215	271.437	272.405	273.07	272.834	272.387	274.343	274.693	275.45	275.189	278.863	280.794	282.366	286.156	293.699	300.17	307.45
1	0	0	0	0	0	0	0	0	0	0	0	0	143	166.333	161.667	168.8	184.133	189.81	207.054	214.312	215.71	217.747	222.153	223.597	226.028	225.618	224.258	223.606	221.278	215.966	214.464	215.401	214.95	214.87	213.616	214.234	215.124	215.961	217.312	221.367	223.551	222.351	221.816	221.956	224.983	227.477	230.726	234.671	238.796
2	0	0	0	0	0	0	0	0	0	0	0	0	0	0	0	0	0	0	0	0	115	138.333	142.857	145.583	151.632	155.786	155.95	157.073	158.096	157.785	157.009	156.159	154.373	153.211	150.659	147.706	146.016	142.96	140.496	138.581	136.975	135.894	135.79	135.449	137.617	140.461	143.947	150.166	156.32
3	0	0	0	0	0	0	0	0	0	0	0	0	0	0	287.25	275.818	264.762	262.086	262.333	266.557	269.637	271.298	271.793	270.256	267.658	264.806	262.9	258.369	255.97	252.776	250.176	247.298	245.393	245.84	246.605	249.321	252.344	258.598	263.256	267.996	272.237	278.029	284.831	290.607	295.22	299.764	305.255	310.049	317.285
4	0	0	0	0	0	0	0	0	0	0	0	0	0	0	0	0	0	0	0	177	197.75	200.444	201.294	208.517	211.644	214.308	214.308	217.318	221.553	224.099	224.195	224.345	223.897	221.988	217.748	213.717	211.584	209.073	205.423	202.794	201.194	199.532	197.895	198.394	202.083	206.815	212.815	219.611	224.506
5	0	0	0	0	0	0	0	0	0	0	0	0	142.667	148.5	163.9	177.333	188.762	200.828	207.158	212.837	213.21	213.505	218.296	221.904	225.14	226.289	224.103	221.327	218.328	215.387	215.54	216	216.311	216.055	214.633	212.811	212.805	213.054	214.17	215.956	216.68	218.694	219.136	221.148	224.937	229.121	232.955	238.079	241.509
6	0	0	0	0	0	0	0	0	0	0	0	148	167	212	219	234.533	242.524	262.222	271.044	277.527	283.591	290.577	298.667	305.186	314.667	322.865	332.268	345.289	363.919	372.707	380.8	388.955	396.762	403.033	406.717	411.136	416.324	420.123	420.942	427.129	433.566	438.611	443.479	453.016	464.659	474.137	480.227	487.039	495.383
7	0	0	0	0	0	0	0	0	0	0	0	0	0	0	0	0	0	146	175	158.5	158.4	162.8	171.619	175.321	179.194	182.6	187.321	193.265	197.407	196.385	195.177	194.656	193.325	190.419	188.166	185.507	181.485	176.39	172.364	170.06	170.623	170.961	171.507	172.013	172.121	172.121	173.427	176.151	178.172
8	0	0	0	0	0	0	0	0	0	0	0	0	0	199	194.786	186.577	188.976	192.441	189.228	185.912	182.693	179.675	176.443	173.053	169.579	167.404	163.58	161.098	160.065	159.379	158.695	159.014	159.601	160.958	164.324	167.68	170.955	172.591	174.702	176.236	178.404	179.811	182.865	185.205	185.711	185.043	186.687	189.43	192.257
9	0	0	0	0	0	0	0	0	0	0	134	115	110.167	111.8	116.533	116.19	118.214	121.667	124.889	124.909	127.262	133.32	141.988	148.194	149.387	155.429	159.924	166.485	173.033	180.491	185.341	188.211	189.583	190.955	190.151	189.447	188.599	186.481	184.35	182.167	181.478	181.205	180.117	178.985	179.381	182.669	186.71	191.637	196.339
10	0	0	0	0	0	0	0	0	0	0	0	0	0	0	0	0	0	174	188.333	188.833	186.636	190.529	202.84	212.257	217.5	221.73	218.457	219.84	217.683	214.901	214.29	211.601	208.716	204.027	200.698	196.015	193.363	190.515	188.811	187.816	186.388	185	184.14	184.537	182.807	181.773	180.959	178.779	177.103
11	0	0	0	0	0	0	0	0	0	0	0	0	0	0	0	0	0	0	0	0	0	0	0	166.667	173.273	173.045	173.579	167.431	165.136	165.136	163.206	161.541	161.752	160.923	157.268	153.508	148.634	144.781	140.867	138.279	136.123	134.077	131.855	130.422	131.145	130.535	132.791	135.367	138.904
12	0	0	0	0	0	0	0	0	0	0	0	222.4	245.938	258.613	262.837	266.071	270.785	267.483	265.144	261.317	257.907	254.237	249.638	245.266	241.623	237.331	233.903	232.403	227.428	227.708	228.035	228.844	230.863	233.551	237.786	242.168	245.782	250.43	255.664	260.769	269.332	279.507	285.787	292.385	296.833	302.439	306.148	309.712	312.917
13	0	0	0	0	0	0	0	0	0	0	238.2	262	264.724	262.63	249.472	244.904	239.73	235.509	231.196	227.987	221.65	216.391	212.689	209.776	205.596	202.947	203.168	203.235	204.258	205.497	209.084	214.184	218.523	220.411	222.958	226.255	228.316	229.917	232.842	238.733	240.907	244.113	247.526	255.559	260.301	266.865	271.455	274.474	275.774
14	0	0	0	0	0	0	0	0	0	0	0	0	0	0	354.5	358.273	356	360.578	371.896	378.89	378.89	379.288	375.204	371.118	367.708	364.402	361.8	354.843	346.912	339.091	337.901	332.588	328.929	326.375	324.082	322.576	320.807	323.401	328.309	334.206	340.639	348.163	358.55	363.633	374.541	379.571	390.218	401.68	411.076
15	0	0	0	0	0	0	0	0	0	0	0	0	308	266.609	257.154	247.379	243.088	242.462	240.292	239.247	237.388	235.191	230.635	224.207	219.237	215.953	213.576	210.605	208.944	206.973	206.257	209.861	213.159	218.255	224.559	229.731	233.458	236.737	239.235	243.07	247.627	253.508	259.133	262.824	266.867	272.608	279.286	285.651	290.817
16	0	0	0	0	0	0	0	0	0	0	0	0	242.375	224.913	219	217.06	216.863	226.44	231.175	236.379	242.393	246.355	246.885	246.971	249.162	251.371	253.003	254.378	254.622	254.456	252.616	251.843	255.847	262.863	267.367	271.801	276.551	284.882	287.466	290.733	292.678	296.143	300.026	304.344	308.775	313.516	320.825	326.686	335.503
17	0	0	0	0	0	0	0	0	0	0	0	0	0	160.75	172.85	180.861	179.357	178.975	182.538	181.931	180.839	174.89	172.578	171.123	169.166	166.842	166.072	164.606	161.699	159.587	158.101	158.475	159.197	159.518	161.039	162.845	163.614	167.241	170.145	173.15	175.981	176.183	177.492	180.223	181.626	182.478	183.596	184.311	185.383
18	0	0	0	0	0	0	0	0	0	0	0	0	0	180.222	181.042	183.326	184.708	186.281	186.191	185.014	183.121	181.595	178.836	175.288	171.996	170.047	168.053	165.429	163.669	162.18	161.413	160.295	160.103	161.385	163.304	163.245	162.731	163.791	165.318	168.279	169.829	173.159	176.267	179.426	182.436	185.515	187.763	190.23	190.943
19	0	0	0	0	0	0	0	0	0	0	0	0	0	0	0	0	0	231.875	232.238	230.027	226.911	223.545	220.42	215.888	212.441	207.111	203.319	199.35	194.929	190.188	187.568	185.918	184.989	186.21	187.693	190.897	193.676	197.47	202.245	209.97	216.179	221.043	226.049	229.307	231.655	234.744	237.841	238.422	239.201
20	0	0	0	0	0	0	0	0	0	0	0	0	159.5	170.9	180.682	187.917	194.962	199	200.043	199.922	198.914	196.735	195.646	191.944	188.28	185.228	182.753	180.442	178.948	178.567	178.62	179.374	180.297	184.153	188.223	192.075	196.573	200.995	205.752	208.398	211.133	214.17	216.934	219.755	222.522	224.85	225.123	226.453	227.412
21	0	0	0	0	0	0	0	0	0	0	0	0	173.2	179.429	193.61	199.569	205.603	211.72	213.847	213.9	214.292	215.264	216	214.765	216.272	217.121	216.768	216.245	217.292	219.319	221.656	223.737	225.634	232.764	234.623	236.397	238.297	238.349	238.795	238.693	238.004	236.639	238.547	240.058	242.015	241.583	241.531	242.75	243.179
22	0	0	0	0	0	0	0	0	0	0	0	280.333	261.182	245.917	240.725	234.356	232.9	227.891	224.755	221.967	218.447	214.906	210.731	207.442	206.157	206.344	205.483	203.569	201.257	198.92	197.528	195.952	195.415	195.67	196.073	195.369	197.069	200.004	207.01	218.667	225.854	233.24	240.305	245.503	249.232	253.01	254.388	254.449	254.892
23	0	0	0	0	0	0	0	0	0	0	0	0	140	155.286	167	168.39	168.729	169.405	168.644	167.432	166.861	166.279	166.522	164.747	160.69	156.716	152.739	151.105	149.722	149.203	150.04	151.027	151.159	152.434	155.296	159.46	164.867	167.042	169.087	170.48	170.442	170.326	172.058	173.574	176.201	177.689	180.389	181.8	180.651
24	0	0	0	0	0	0	0	0	0	0	0	0	0	239	243.5	242.815	245.119	245.233	250.025	251.278	247.941	243.628	240.239	238.562	235.86	233.366	232.804	231.9	228.523	224.035	224.318	225.713	227.164	228.162	230.434	233.7	235.052	237.004	241.158	245.544	247.568	250.641	256.844	262.311	266.758	270.958	276.376	281.4	285.933
25	0	0	0	0	0	0	0	0	0	0	0	0	185.5	193.538	199.4	201.85	199.316	198.766	200.697	200.561	197.081	194.893	192.713	190.478	186.359	183.723	183.095	182.577	181.493	180.701	181.52	181.451	181.554	181.424	183.7	185.274	186.246	187.294	188.205	190.372	191.709	192.572	192.402	192.36	192.514	192.276	192.345	192.888	194.545
26	0	0	0	0	0	0	0	0	0	0	0	143	150.714	157.765	164.367	169.304	171.094	172.726	173.292	173.506	174.739	176.849	178.468	179.781	180.338	181.041	182.934	184.291	186.247	188.817	191.792	194.984	199.292	203.716	207.111	209.094	210.399	213.033	217.132	218.645	219.798	219.544	218.469	216.673	217.412	220.138	223.567	224.917	225.483
[truncated: 951 more columns]
