# Supplementary material for: Neighborhood-informed positional information for precise cell identity specification
Source: Mol Syst Biol. 2026 May 5;22(7):1118–31. doi: 10.1038/s44320-026-00211-y (PMC13328375; doi:10.1038/s44320-026-00211-y)
Supplement: Supplementary file 6 — Source data Fig. 4 [file 44320_2026_211_MOESM6_ESM.zip › Figure 4/4A-E/pair_rule_data_raw_dorsal_osk.xlsx]

## Sheet: Eve
Embryo	0	0.001001	0.002002	0.003003	0.004004	0.00500501	0.00600601	0.00700701	0.00800801	0.00900901	0.01001	0.011011	0.012012	0.013013	0.014014	0.015015	0.016016	0.017017	0.018018	0.019019	0.02002	0.021021	0.022022	0.023023	0.024024	0.025025	0.026026	0.027027	0.028028	0.029029	0.03003	0.031031	0.032032	0.033033	0.034034	0.035035	0.036036	0.037037	0.038038	0.039039	0.04004	0.041041	0.042042	0.043043	0.044044	0.045045	0.046046	0.047047	0.048048
0	0	0	0	0	0	0	0	0	0	0	0	0	50.3333	60	57	55.9583	55.2941	56.1579	52.1214	50.9107	49.5707	48.4585	47.4784	46.1799	45.1062	44.1561	43.6033	42.1525	43.5612	43.69	44.4636	45.5703	46.8638	47.7534	49.2297	50.625	52.5233	53.0428	53.6906	54.2656	53.6524	53.6033	54.6243	54.9831	54.9602	55.8161	55.5233	55.4176	55.6568
1	0	0	0	0	0	0	0	0	0	0	0	75.5	61.1667	57.4348	47.0278	46.7308	48.8286	49.7889	47.5982	48.0956	48.8882	48.8538	48.0128	46.7953	47.1612	46.9288	45.9861	45.5759	46.1586	45.4181	43.7102	42.5403	42.5462	43.0571	43.2112	42.323	42.3273	42.9814	42.891	43.058	44.3498	43.555	44.2081	44.6343	45.7151	47.0294	47.3913	46.0221	44.8652
2	0	0	0	0	0	0	0	0	0	0	0	0	58	58.2308	57.72	52.575	54.7237	53.5361	51.7667	52.0903	51.5118	51.2121	51.0045	51.1714	50.4075	50.6109	48.9582	48.4624	48.6955	47.9242	47.9962	48.4387	48.2787	47.7725	48.6273	49.1221	50.6489	51.2055	51.6589	50.8517	50.4657	49.23	49.0609	49.0928	48.0209	47.455	44.8941	45.7738	45.0663
3	0	0	0	0	0	0	0	0	0	0	0	0	52.6667	67.3	62	61.1471	57.68	58.0147	58.2045	58.8727	58.5149	59.6918	60.0109	61.5073	62.1071	62.843	62.4903	61.094	60.5074	59.8713	58.9114	57.3806	56.6958	54.9608	52.9796	51.4335	51.3562	52.3146	53.274	54.069	55.4192	54.933	54.9579	53.7258	54.612	54.5691	55.9775	56.6743	56.6901
4	0	0	0	0	0	0	0	0	0	0	0	0	53	61.9412	58.7812	59.36	60.3611	58.9592	58.2992	58.0818	57.2489	56.8582	55.9106	55.9099	55.774	55.2588	54.7585	55.1558	55.1927	54.876	54.2687	54.5826	56.082	55.8776	56.3419	57.2558	57.7398	57.7754	58.0354	58.4747	59.4067	60.802	60.959	61.2857	61.065	60.2872	59.5864	58.9301	58.6848
5	0	0	0	0	0	0	0	0	0	0	0	0	54.5	54	53.1304	56.225	56.45	58.9036	58.6944	59.5809	57.747	56.4646	55.8435	56.6318	56.0851	54.3174	54.0117	52.7428	52.5043	52.277	52.7774	52.9543	53.3196	52.1163	51.6351	51.9915	51.2939	51.1991	50.6589	49.0625	48.0743	47.6193	45.7876	46.2421	47.6344	48.5027	49.0944	50.1525	50.5886
6	0	0	0	0	0	0	0	0	0	0	0	0	36	51	47.6667	52.1111	51.3171	50.9655	47.6327	48.6777	46.9172	46.7602	46.7766	46.0995	46.2479	44.8582	44.1538	43.7536	44.1787	43.0038	42.722	42.185	42.2348	42.6387	42.1982	42.7196	43.4612	43.685	43.1026	44.8377	47.1818	47.18	47.1939	47.401	47.7566	48.586	48.75	48.9505	49.4749
7	0	0	0	0	0	0	0	0	0	0	0	0	61.6667	59.5455	60.5909	58.4167	56.3774	56.2778	55.4624	53.7586	53.3901	54.1071	53.0357	51.7581	51.8519	50.7869	50.5667	50.2484	50.6742	52.3698	52.7023	52.7928	53.3647	54.3098	53.5331	55.1762	55.6591	56.1262	56.2415	54.1592	53.4082	52.8594	53.1436	53.5435	54.0442	53.6949	53.7184	52.7251	51.5027
8	0	0	0	0	0	0	0	0	0	0	0	0	85	81.3	84.1905	80.2857	76.25	76	75.9468	75.2817	74.7633	76.0556	75.5885	76.1992	75.4781	74.4602	74.8997	75.7862	75.9186	75.7711	76.0356	75.7319	76.9366	76.7791	76.9231	78.4542	78.1068	76.2826	75.885	75.3303	74.8065	74.4131	75.4097	76.139	77.1743	78.0935	78.7762	80.1748	79.8861
9	0	0	0	0	0	0	0	0	0	0	0	0	0	53	64.6667	68.5294	67.717	67.12	63.91	61.0938	56.4367	53.0995	51.4248	48.7004	45.1796	42.1942	39.4474	37.519	36.5129	35.1714	35.9483	35.9942	35.3825	36.2194	37.1974	38.049	39.7358	40.1654	40.3852	41.1915	41.354	42.3594	43.0095	43.2353	44.1515	45.375	45.3369	45.9836	46.7374
10	0	0	0	0	0	0	0	0	0	0	0	0	68	55.5556	57.1714	57	55.6901	54.3261	52.5862	51.2183	51.0824	51.3	51.2826	49.9176	47.8447	46.3251	45.9107	46.1145	47.4515	48.6498	48.3857	48.3811	48.5379	49.6516	51.2015	54.0891	55.1833	55.7613	55.0763	54.8961	56.323	56.3829	56.5413	59.1088	59.7474	58.5561	57.7772	56.7582	57.3889
[truncated: 951 more columns]

## Sheet: Run
Embryo	0	0.001001	0.002002	0.003003	0.004004	0.00500501	0.00600601	0.00700701	0.00800801	0.00900901	0.01001	0.011011	0.012012	0.013013	0.014014	0.015015	0.016016	0.017017	0.018018	0.019019	0.02002	0.021021	0.022022	0.023023	0.024024	0.025025	0.026026	0.027027	0.028028	0.029029	0.03003	0.031031	0.032032	0.033033	0.034034	0.035035	0.036036	0.037037	0.038038	0.039039	0.04004	0.041041	0.042042	0.043043	0.044044	0.045045	0.046046	0.047047	0.048048
0	0	0	0	0	0	0	0	0	0	0	0	0	94.5	114.882	127.355	129.062	128.471	125.816	124.8	122.375	124.303	123.799	123.529	121.996	119.959	118.884	120.698	120.862	120.561	122.125	120.609	121.193	122.336	123.986	125.699	128.415	125.565	124.765	127.624	131.578	133.973	135.929	135.862	136.264	135.307	134.207	134.791	137.365	137.929
1	0	0	0	0	0	0	0	0	0	0	0	131.25	112	104.087	106.167	104.192	112.8	112	111.938	112.721	114.391	116.986	117.205	116.575	116.385	115.612	114.805	114.776	115.21	115.39	116.279	114.315	114.706	120.6	121.746	125.071	123.995	123.363	122.915	121.435	118.448	116.865	115.766	109.08	109.517	106.112	106.027	107.436	106.062
2	0	0	0	0	0	0	0	0	0	0	0	0	126	113.077	124.32	112.35	116.329	122.32	119.7	118.562	121.059	121.439	121.762	122.914	124.494	125.695	125.92	123.474	124.263	125.125	124.142	124.755	123.934	125.639	125.523	125.901	126.093	128.11	130.318	128.612	126.824	125.265	126.959	124.16	120.503	120.778	122.665	120.875	118.41
3	0	0	0	0	0	0	0	0	0	0	0	0	63	113.4	111	119.824	128.94	127.853	123.375	124.473	121.925	121.113	123.016	120.98	119.25	120.273	119.838	118.579	118.533	118.743	119.181	119.888	119.532	121.224	122.571	119.691	118.041	119.887	122.769	121.034	121.015	121.995	122.463	122.048	123.131	126.812	128.713	129.24	128.088
4	0	0	0	0	0	0	0	0	0	0	0	0	178.5	156.882	150.938	152.04	149.917	148.929	146.173	147.792	149.659	149.037	147.417	146.243	143.559	140.151	138.622	138.055	137.156	135.42	131.203	130.318	129.856	128.423	130.478	133.57	134.707	136.5	137.801	137.516	140.77	140.554	138.385	140.333	140.28	139.569	138.424	137.065	136.272
5	0	0	0	0	0	0	0	0	0	0	0	0	178.5	142.8	132.391	138.6	133.35	134.602	139.028	139.743	137.133	135.652	134.857	133.407	132.777	131.03	130.36	129.399	125.153	123.612	122.573	123.055	122.877	122.651	122.168	119.682	119.461	118.398	122.271	121.861	123.297	121.736	120.451	119.811	121.71	124.967	125.883	127.661	127.32
6	0	0	0	0	0	0	0	0	0	0	0	0	84	108.5	107.8	129.889	120.366	124.19	117.214	117.669	115.572	112	110.437	109.656	108.558	103.23	103.769	100.875	99.4905	96.7443	95.7568	98.7992	99.7287	99.7059	100.374	103.43	103.165	106.575	110.923	116.764	117.914	116.865	116.464	116.266	120.556	119.79	118.81	119.654	119.078
7	0	0	0	0	0	0	0	0	0	0	0	0	140	133.636	127.909	136.5	140.264	139.708	137.742	136.681	132.851	135.5	133.969	132.351	132.689	133.722	132.3	130.324	129.252	128.701	129.942	128.349	128.605	130.529	131.901	128.22	127.718	130.612	131.783	133.418	135.107	136.062	136.277	136.842	134.122	133	133.845	133.246	131.903
8	0	0	0	0	0	0	0	0	0	0	0	0	224	186.9	168	166.2	165.577	161.292	155.936	146.556	146.503	140.955	137.243	135.371	134.431	134.647	133.585	133.875	131.678	130.806	129.886	131.554	134.384	134.628	134.927	131.95	130.038	129.378	129.996	130.941	129	130.141	129.145	128.825	131.394	134.047	135.7	134.665	137.644
9	0	0	0	0	0	0	0	0	0	0	0	0	0	126	145.833	131.559	132.736	132.72	130.62	128.133	124.006	120.503	113.827	109.984	104.187	102.282	98.4414	94.7755	92.8453	89.52	88.9483	87.6228	89.3765	89.3323	90.6316	91.9301	92.4	94.5	96.3934	101.068	101.469	104.032	103.2	102.632	104.894	104.672	106.235	105.23	105.587
10	0	0	0	0	0	0	0	0	0	0	0	0	252	102.667	105	108.635	106.183	103.63	105.181	106.923	106.606	105.315	108.287	111.094	110.409	108.042	108.247	108.818	108.231	107.192	107.078	109.112	106.895	104.195	105	107.116	106.673	104.914	105.356	106.636	110.668	111.527	112.128	116.534	117.379	115.556	116.185	121.154	120.167
[truncated: 951 more columns]

## Sheet: Prd
Embryo	0	0.001001	0.002002	0.003003	0.004004	0.00500501	0.00600601	0.00700701	0.00800801	0.00900901	0.01001	0.011011	0.012012	0.013013	0.014014	0.015015	0.016016	0.017017	0.018018	0.019019	0.02002	0.021021	0.022022	0.023023	0.024024	0.025025	0.026026	0.027027	0.028028	0.029029	0.03003	0.031031	0.032032	0.033033	0.034034	0.035035	0.036036	0.037037	0.038038	0.039039	0.04004	0.041041	0.042042	0.043043	0.044044	0.045045	0.046046	0.047047	0.048048
0	0	0	0	0	0	0	0	0	0	0	0	0	70.3333	77.3529	80.6774	77.75	73.1765	70.2719	69.1714	67.5952	66.8182	67.1397	66.2745	65.464	64.5616	63.8239	64.259	64.2589	64.9101	66.1292	67.0345	67.0361	68.234	70.1507	71.8708	73.7	75.7202	77.3422	76.4309	76.5677	77.5775	78.0489	78.5801	77.5955	76.858	76.1782	74.8721	73.8706	75.2308
1	0	0	0	0	0	0	0	0	0	0	0	72	72.3333	69.4348	68.3333	69.6154	71.7429	70.5111	71.1071	71.4853	69.6211	69.0425	68.6624	68.6496	68.4762	67.6228	66.6411	66.6069	65.8931	64.8293	65.0954	64.3145	63.8824	63.4939	62.9871	63.4823	64.1909	64.8093	64.9668	65.2029	64.734	65.04	64.9695	64.6914	65.2035	65.3412	64.538	63.5525	63.6573
2	0	0	0	0	0	0	0	0	0	0	0	0	59	55.9231	60.76	66.175	64.75	64.7835	66.3	67.0278	67.6235	67.8333	68.0359	68.0408	67.9472	66.8982	67.1749	67.2932	66.5301	66.5114	66.3192	66.4466	67.1352	67.8927	67.5227	68.4413	67.6533	67.5434	68.0794	67.3397	67.4167	66.885	65	64.567	64.9319	64.7143	65.8941	66.6131	66.506
3	0	0	0	0	0	0	0	0	0	0	0	0	56.3333	56.2	58.2381	64.5	64.18	66.2206	67.1818	68.5273	70.9478	72.1698	72.7705	72.7756	73.7277	73.5413	73.39	73.5338	73.4556	73.6507	73.3026	73.9104	74.6768	76.1686	76.6163	76.5837	77.1279	77.2441	77.9808	77.4335	76.6162	75.1959	73.7	72.2097	71.5902	71.2873	71.5562	72.0686	71.8304
4	0	0	0	0	0	0	0	0	0	0	0	0	82.1667	82.6471	86.375	82.42	77.9583	77.0918	77.2362	76.1572	76.9869	77.2873	77.4636	77.2312	76.3588	75.9515	75.958	76.026	75.6354	75.5778	75.1373	74.972	75.1672	74.8497	75.239	76.5891	78.0935	77.8475	78.8451	79.7235	79.8947	79.6337	78.5538	80.4974	80.955	80.5744	80.1571	80.6505	80.375
5	0	0	0	0	0	0	0	0	0	0	0	0	77	87.5	84	77.875	76.6333	76.241	77.6852	76.0956	74.5723	72.7828	72.613	71.4341	70.3759	69.8533	69.3889	69.5058	68.5793	68.9563	68.905	69.6646	69.7595	70.2625	70.3123	71.7119	71.6579	70.7602	71.2477	70.8365	72.2376	73.2234	73.0363	73.8263	75.5753	74.9836	76.1278	77.6497	78.2286
6	0	0	0	0	0	0	0	0	0	0	0	0	67	79	67.8	68.3333	68.7561	67.069	66.0102	65.7273	64.2276	64.9942	64.2487	62.2489	61.9298	60.8276	59.4652	58.9857	58.3498	57.7405	58.5212	57.5157	57.6478	58.8403	58.8899	59.4439	60.4806	62.035	61.8462	62.8272	63.4064	64.675	64.5051	65.9792	67.1164	67.9731	67.837	67.2582	68.8045
7	0	0	0	0	0	0	0	0	0	0	0	0	72.3333	81.9091	75.9091	77	74.3962	71.6111	70.3656	70.7931	72.0993	72.0179	70.9598	70.4274	69.9556	69.6564	70.0533	70.5065	70.8194	70.6688	70.178	70.0592	70.8308	71.2588	71.781	71.7445	72.0591	72.6822	73.1014	73.393	74.449	75.474	75.3936	75.9728	77.9227	79.9661	79.9885	79.3743	78.4108
8	0	0	0	0	0	0	0	0	0	0	0	0	93.6667	74.2	77.0476	79.1714	80.5385	79.0556	78.4787	77.9296	78.8876	79.1818	80.1814	80.3745	79.865	79.4291	78.9766	79.0954	79.3322	80.0528	79.8256	79.6377	78.694	78.7442	78.9919	79.5	80.0342	79.7435	79.9956	78.8688	77.53	76.1362	76.7621	76.5157	76.3853	75.715	75.1667	75.8155	76.2624
9	0	0	0	0	0	0	0	0	0	0	0	0	0	88.3333	73.4444	69.7059	67.7547	67.16	67.03	65.7812	64.1266	64.267	62.5885	60.4047	58.9718	57.0906	56.4565	55.1195	54.3926	54.0857	54.3822	53.6959	54.0753	55.0564	56.1809	58.1783	58.9208	60.3976	61.123	62.4255	63.1814	63.7189	64.8476	65.8284	67.2879	67.4635	68.1711	69.4426	69.8268
10	0	0	0	0	0	0	0	0	0	0	0	0	51	58.1111	63	63.3654	65.0704	66.4674	66.1121	67.007	66.8588	66.04	65.5435	64.6196	64.2348	63.258	63.1649	62.9428	63.7759	63.7138	63.8908	64.7867	65.4729	66.7735	66.8608	68.4574	69.0717	69.7119	68.8983	68.5714	69.1991	69.6081	69.8257	70.3575	73.1263	73.7754	71.5652	70.5495	70.4778
[truncated: 951 more columns]
