# Supplementary material for: Neighborhood-informed positional information for precise cell identity specification
Source: Mol Syst Biol. 2026 May 5;22(7):1118–31. doi: 10.1038/s44320-026-00211-y (PMC13328375; doi:10.1038/s44320-026-00211-y)
Supplement: Supplementary file 7 — Source data Fig. 5 [file 44320_2026_211_MOESM7_ESM.zip]

Archive with 10 entries (8 files):
- Figure 5/
- Figure 5/.DS_Store
- __MACOSX/Figure 5/._.DS_Store
- Figure 5/5A-C/
- Figure 5/README.rtf
- __MACOSX/Figure 5/._README.rtf
- Figure 5/5A-C/.DS_Store
- __MACOSX/Figure 5/5A-C/._.DS_Store
- Figure 5/5A-C/gastruloids.xlsx
- __MACOSX/Figure 5/5A-C/._gastruloids.xlsx
