# Supplementary material for: Neighborhood-informed positional information for precise cell identity specification
Source: Mol Syst Biol. 2026 May 5;22(7):1118–31. doi: 10.1038/s44320-026-00211-y (PMC13328375; doi:10.1038/s44320-026-00211-y)
Supplement: Supplementary file 7 — Source data Fig. 5 [file 44320_2026_211_MOESM7_ESM.zip › Figure 5/5A-C/gastruloids.xlsx]

## Sheet: Bra
Embryo	0	0.00518135	0.0103627	0.015544	0.0207254	0.0259067	0.0310881	0.0362694	0.0414508	0.0466321	0.0518135	0.0569948	0.0621762	0.0673575	0.0725389	0.0777202	0.0829016	0.0880829	0.0932642	0.0984456	0.103627	0.108808	0.11399	0.119171	0.124352	0.129534	0.134715	0.139896	0.145078	0.150259	0.15544	0.160622	0.165803	0.170984	0.176166	0.181347	0.186528	0.19171	0.196891	0.202073	0.207254	0.212435	0.217617	0.222798	0.227979	0.233161	0.238342	0.243523	0.248705
0	34.6404	37	39.4031	39.5136	34.9451	35.8401	43.3794	50.5142	68.1887	84.3651	88.3707	95.6056	98.6417	104.692	110.94	111.01	103.795	114.355	118.261	123.56	129.487	139.841	143.235	143.403	135.718	134.827	139.836	146.943	143.649	145.122	144.933	146.865	146.984	139.492	146.134	139.748	138.308	144.03	145.41	150.752	143.922	142.362	150.949	149.782	148.902	150.064	154.907	155.221	156.405
1	26.5714	30.8317	43.0075	44.6548	42.697	42.1518	46.4924	51.4112	64.5844	69.9842	74.9716	95.1066	104.242	102.766	104.32	108.833	115.018	109.2	116.409	117.423	125.981	120.723	114.574	114.521	120.367	138.422	138.43	138.969	134.719	137.939	139.556	144.658	145.934	142.129	141.34	153.706	148.939	146.756	141.396	143.043	147.004	137.79	142.519	153.043	149.475	147.727	147.262	145.974	150.492
2	41.9677	43.2616	50.6667	63.8094	86.2635	98.7167	106.033	115.766	121.39	122.055	125.783	125.551	133.232	138.328	135.431	136.829	134.831	138.685	142.047	145.102	135.76	133.009	141.069	146.984	143.777	144.502	143.314	143.446	147.067	146.67	149.168	155.064	151.54	154.868	155.709	157.152	160.123	159.986	157.68	162.297	157.021	161.793	156.23	153.459	155.476	155.851	150.267	157.564	157.925
3	40.5583	56.6478	54.7071	57.2087	79.4913	97.2511	104.824	101.922	113.211	122.131	121.289	121.094	123.216	119.376	119.812	123.25	125.114	127.598	131.336	129.476	128.556	132.993	135.82	132.768	133.564	132.24	147.103	141.349	141.958	139.849	142.45	142.286	139.619	139.368	139.654	145.798	147.384	144.753	143.507	134.756	135.896	135.9	136.945	141.196	144.754	138.718	149.003	141.114	138.488
4	25.8485	28.1429	26.9459	24.0828	27.7212	28.1311	33.4798	36.632	45.917	67.5908	86.4736	93.3391	104.292	111.677	123.956	124.154	124.954	122.47	124.795	127.781	132.294	128.426	130.342	133.003	133.604	134.44	132.924	136.532	131.198	135.759	136.396	138.345	139.839	136.487	132.244	143.786	143.698	139.238	142.883	141.42	143.663	146.326	149.649	144.767	142.454	147.021	142.698	141.66	145.296
5	23.3077	33.0714	35.4846	39.4314	35.7398	41.0764	49.7043	63.6618	78.2926	90.4873	109.414	117.162	122.132	121.473	119.628	124.301	126.836	122.395	122.054	118.865	120.286	129.112	140.947	139.805	138.648	136.255	138.521	130.9	140.149	134.963	142.048	149.64	143.26	143.86	145.851	138.961	142.979	140.607	141.396	136.165	138.322	145.548	142.123	143.722	146.426	142.418	142.506	147.845	145.674
6	32.2945	40.8431	42.3936	49.9453	53.0213	60.7013	68.5078	70.187	68.1684	77.8295	86.1873	105.625	112.776	115.594	112.703	117.009	131.504	147.909	129.472	138.987	126.915	134.14	130.491	135.555	134.036	139.039	150.048	145.934	149.828	143.041	144.67	141.852	144.021	148.526	159.751	158.979	161.595	164.331	166.479	172.591	165.366	154.019	159.778	157.14	147.295	148.777	155.766	155.785	160.69
7	30.1424	38.2112	38.316	47.0912	55.1862	59.2489	63.9571	75.3797	76.6561	90.7668	95.9687	107.449	113.068	108.625	107.58	105.044	112.972	109.482	114.043	113.423	113.515	111.655	116.163	115.129	116.727	115.835	114.664	113.507	127.26	123.228	132.818	126.411	127.945	132.14	135.941	132.668	124.032	132.792	133.335	138.295	137.309	132.808	137.275	128.982	121.999	128.264	133.574	136.851	141.088
8	24.0208	24.9265	24.4235	26.6176	25.3297	23.9163	25.902	29.4921	37.2005	52.5736	55.4644	59.5783	65.1149	68.2456	69.9853	71.7824	75.8984	82.7057	86.3424	92.5861	98.3137	100.051	95.4689	102.885	105.253	104.113	112.653	112.446	110.09	114.143	110.407	113.452	109.352	108.635	112.174	119.457	122.802	118.103	117.59	118.894	119.941	129.261	125.271	133.766	138.044	137.423	134.076	134.372	138.151
9	45.5699	46.9522	51.5973	58.6845	68.0663	59.5995	72.4298	79.1637	83.7837	91.2045	93.854	103.651	114.312	117.977	113.996	117.298	122.577	131.386	134.873	132.581	138.015	136.731	144.48	143.784	142.682	141.691	151.347	138.65	138.923	148.74	147.108	150.835	155.392	164.334	165.072	153.273	153.043	150.642	150.698	156.265	161.448	169.268	179.04	165.102	165.503	164.684	156.525	161.368	159.775
10	29.7207	20.4885	31.4019	39.529	43.2423	46.5227	57.0945	70.5494	77.1266	80.2489	87.726	97.756	108.092	116.951	122.298	124.758	122.216	117.36	116.94	123.765	130.849	129.714	132.6	135.485	145.546	139.791	140.796	143.82	144.014	138.036	139.822	144.801	146.044	140.074	144.241	145.497	139.761	137.85	136.697	135.182	133.316	138.564	142.28	149.826	150.817	144.835	152.282	147.048	146.677
11	39.6308	41.3913	48.6233	45.8782	45.0972	56.4793	56.5392	62.4712	71.3609	77.9285	88.6782	95.2119	100.545	108.157	111.312	114.468	117.936	119.047	125.758	135.065	141.472	141.89	147.348	141.777	141.758	139.764	140.774	139.554	133.302	135.392	136.274	137.364	139.547	140.052	147.423	147.533	145.827	146.687	149.644	154.945	157.824	156.968	151.815	147.817	146.641	146.631	151.079	151.232	161.557
12	26.0231	21.4286	36.0134	32.1902	30.9378	37.9144	29.3773	32.3326	38.5704	60.0118	64.0873	69.1608	76.4822	86.4128	94.224	101.159	104.957	112.968	118.993	126.362	126.727	124.018	129.437	133.738	135.702	138.166	148.297	143.964	138.786	148.465	144.584	144.601	145.082	146.317	146.045	146.462	146.501	153.101	156.623	147.893	154.721	151.132	157.157	156.835	156.502	154.196	157.101	148.405	147.567
13	23.7467	35.6245	30.1562	36.4121	33.189	49.585	56.0316	67.2181	82.4115	82.752	84.9295	88.6504	93.1583	96.2933	98.9607	100.915	97.9825	101.614	109.501	112.395	115.188	110.254	116.435	112.98	111.953	112.111	121.237	121.602	117.088	118.295	119.17	124.003	123.173	123.987	128.119	126.533	119.212	120.881	126.18	130.41	133.137	129.367	131.376	132.666	132.762	133.335	132.202	133.863	132.796
14	30	32.1217	32.2075	33.7695	37.4781	47.1128	53.7911	64.8672	71.4211	78.395	93.2314	100.069	105.561	116.149	119.497	121.386	116.891	119.264	116.569	116.539	120.488	130.862	132.782	132.766	135.86	137.088	139.836	138.221	135.163	137.435	141.864	144.047	145.866	142.063	138.554	134.803	141.963	149	148.041	146.477	149.146	152.711	146.266	149.903	150.468	153.642	154.022	150.646	151.712
15	20.7143	15.75	25.4889	20.4947	20.9167	22.8557	25.5059	25.69	28.7742	40.1622	46.3756	49.6163	53.1032	56.3844	60.8314	70.2232	85.1466	99.7897	101.785	106.494	107.469	123.068	128.761	124.035	122.415	120.704	125.205	133.153	137.928	135.689	143.459	132.208	133.007	140.025	141.72	140.111	140.205	143.755	139.806	146.192	143.322	143.713	149.518	151.048	155.349	148.09	150.234	151.074	154.021
16	26.5796	32.7976	42.71	46.9254	51.9087	76.1507	92.2185	91.0253	90.0137	104.81	109.119	108.386	108.795	113.608	122.539	123.792	121.901	121.485	120.813	123.711	122.401	120.835	125.448	125.257	124.84	125.736	132.955	138.553	136.21	130.931	130.052	133.731	130.97	132.354	139.572	138.947	138.617	138.524	137.607	145.76	143.29	142.088	146.9	140.217	145.59	142.031	137.078	145.284	147.415
17	40.8276	42.5238	48.1082	46.883	50.7728	63.3597	71.324	73.5212	82.2075	98.6158	98.7601	105.022	111.242	111.012	118.292	114.588	123.044	126.836	127.036	122.542	131.946	121.679	128.34	131.473	127.099	127.462	127.118	127.316	129.977	133.439	134.852	133.321	133.054	129.316	130.314	136.596	128.095	138.307	128.696	127.914	135.292	132.94	130.58	139.366	131.955	130.846	132.329	132.129	139.793
18	26.6	22.1343	27.1583	28.4161	40.5172	48.3517	48.7086	63.723	86.7879	93.2996	108.907	119.221	117.91	126.207	126.581	118.773	126.641	129.818	133.262	141.349	141.678	147.674	149.3	147.909	142.839	140.574	151.384	149.039	152.584	149.758	153.81	150.712	153.321	166.065	161.917	155.74	161.52	160.041	159.705	160.467	159.721	156.285	159.882	158.84	164.852	158.205	163.332	167.504	168.471
19	24.0333	27.0247	21.6838	22.1781	21.491	27.0221	32.2414	39.101	52.9631	70.2719	72.5831	77.9404	82.0464	84.2813	90.3791	93.514	95.8246	108.602	109.931	119.34	115.744	111.65	109.69	108.891	118.238	121.046	108.673	106.857	109.076	111.022	119.841	114.505	106.027	108.809	113.675	119.573	116.646	117.802	123.696	126.733	126.304	121.791	125.232	127.359	135.474	130.099	127.901	129.952	127.05
20	37.5649	52.4206	51.1278	65.5495	66.6978	74.4203	81.6024	86.8738	87.4427	98.1388	101.859	105.777	116.711	113.934	116.481	120.479	121.365	120.186	123.671	129.82	121.633	123.391	123.176	130.294	134.417	135.787	134.467	135.588	138.024	141.947	143.068	136.21	141.805	139.532	139.805	136.705	140.165	137.702	140.114	146.029	145.234	147.703	141.719	144.844	150.202	152.052	146.946	151.493	148.986
21		95.1667	115.467	116.829	127.035	154.483	201.554	303.306	659.415	1284.18	2079.86	2726.3	2998.45	3053.73	3051.8	2994.43	2932.43	2987.48	3143.58	3267.79	3045.75	2751.08	2886.01	2957.3	2883.4	2719.83	2851.22	2821.27	2637.12	2530.55	2308.68	2159.4	2207.94	2349.49	2386.01	2319.99	2385.84	2381.62	2390.78	2117.5	1934.98	1911.43	1865.69	1863.58	1759.52	1671.13	1619.52	1736.22	1699.47
22	53.6379	59.85	70.1726	81.8258	78.1178	87.0892	95.2896	102.217	120.889	118.234	105.231	104.298	111.74	111.82	117.381	131.668	130.372	131.624	125.263	135.142	135.068	147.671	157.236	155.928	162.389	148.221	144.896	150.393	154.918	153.232	148.722	150.234	157.162	157.225	157.836	158.204	156.186	163.41	169.163	155.36	155.529	164.062	164.057	163.961	163.929	160.027	157.915	158.125	164.019
23	14.95	13.8947	20.0455	19.5263	19.5967	22.6842	31.5597	36.3063	47.0588	64.5036	87.9777	99.1256	111.554	108.952	114.635	114.621	120.227	121.262	121.365	127.592	141.874	136.197	136.457	132.972	134.533	139.435	137.439	134.953	130.212	138.28	140.43	139.143	139.471	144.006	142.894	142.13	140.441	136.659	141.857	142.254	146.304	143.915	144.379	140.019	144.609	142.492	140.534	146.765	151.092
24	43.2041	46.1295	36.6634	45.6794	60.0396	80.897	86.1961	90.1312	98.5265	99.7691	115.643	116.839	120.69	130.183	118.318	122.385	129.976	143.226	141.337	141.474	135.58	133.236	139.188	140.113	140.444	137.312	138.455	151.178	148.696	151.134	148.114	142.609	143.987	149.518	150.21	158.999	149.672	148.651	146.263	152.316	157.554	151.176	157.205	151.577	158.138	164.648	154.623	151.992	160.263
25	88.4768	63.6486	78.7277	91.3569	95.1525	96.2971	94.545	91.4364	92.1469	96.2727	100.948	106.983	117.882	110.54	110.49	118.745	126.601	122.688	122.93	124.391	123.173	123.961	131.549	131.471	133.933	137.119	136.025	136.997	139.085	131.875	133.891	137.506	140.729	147.533	149.5	147.096	143.969	142.425	143.384	143.867	143.043	141.123	137.761	148.93	149.432	149.218	152.97	147.608	147.843
26	56.2779	54.887	67.3505	108.207	102.524	103.172	107.096	101.29	95.5175	104.78	104.315	104.519	112.318	127.525	140.328	138.106	133.376	132.835	136.478	136.225	141.231	138.08	141.292	135.627	135.376	137.783	142.103	152.952	152.712	153.605	159.016	153.003	148.815	150.828	153.573	150.01	155.343	153.901	157.234	157.532	148.041	152.958	165.043	160.884	155.307	163.507	176.511	173.838	169.426
27	19.5421	21.6154	21.0278	17.7276	20.69	25.5	34.2967	38.6155	50.5647	62.5932	67.8527	73.3816	81.1984	87.6573	88.972	90.7882	102.632	112.694	121.01	114.663	109.515	110.547	118.572	124.899	126.041	127.438	123.903	130.751	130.582	127.719	124.839	126.502	124.679	124.124	126.583	123.464	127.635	134.527	139.745	145.262	136.007	128.102	137.378	139.287	134.208	135.585	134.97	131.969	130.258
28	53.479	64.7623	68.2821	74.1139	90.7741	97.0799	96.4823	96.0579	107.099	110.055	109.543	106.793	106.408	115.172	123.278	110.948	119.428	120.585	119.283	123.373	128.339	130.442	131.904	138.178	134.9	139.188	132.715	129.841	131.973	132.207	126.952	136.038	138.93	132.619	137.334	139.563	134.819	140.546	146.615	140.03	142.319	138.681	134.916	142.595	145.67	142.521	134.855	141.79	142.579
29	45.617	39.0484	28.8713	26.2596	24.2231	26.4583	35.0329	35.3426	37.1886	52.4903	72.3092	82.5978	85.941	90.7568	100.822	118.781	114.172	107.942	122.784	118.447	124.437	123.087	126.411	127.456	132.919	131.261	124.971	133.126	136.464	138.482	133.791	134.321	137.545	132.96	131.692	127.597	128.253	127.036	125.148	132.413	127.015	130.563	134.716	134.101	131.444	135.028	136.781	141.048	144.882
30	31.6667	27.6667	30.2868	29.0898	30.5166	25.6168	32.6528	31.0248	39.1916	47.9799	54.0239	62.1406	67.2976	71.7452	76.2395	77.4534	80.7201	85.3675	91.2987	86.9821	86.803	88.8708	94.6014	90.1628	98.8234	92.7126	96.7796	97.0109	93.6692	97.6827	99.73	96.6135	93.6956	98.913	99.0633	99.9508	102.759	101.175	99.6296	96.4704	100.919	103.695	110.235	108.036	109.668	108.859	103.843	105.617	105.068
31	27.9298	42.0417	47.593	50.4426	56.2108	73.6319	80.2558	86.7187	82.132	90.879	88.7682	91.2607	88.2522	93.9702	103.478	105.146	107.68	109.011	104.718	107.397	98.5848	110.001	126.976	132.358	118.012	108.131	105.902	115.117	116.968	123.448	126.721	127.325	120.438	122.266	126.501	128.923	124.904	125.921	124.085	127.155	129.354	125.568	127.916	131.877	134.002	136.278	127.66	131.835	128.153
32	111.639	113.3	78.198	57.1832	57.7326	46.2394	61.7915	68.7165	76.5816	84.6942	90.2623	112.662	116.958	114.598	138.359	125.826	120.228	124.352	117.191	111.931	113.011	115.559	121.181	119.12	117.671	123.156	120.001	128.496	127.963	122.381	132.852	134.56	136.485	137.861	137.428	133.549	130.922	133.095	136.084	136.266	136.993	143.132	139.734	139.912	139.084	139.275	140.962	139.394	134.944
33	14.0167	13.9375	15.6053	17.1329	21.6043	28.7493	27.8807	31.7108	35.8384	46.3298	55.4142	63.3796	76.1817	85.5399	91.2936	106.668	113.238	113.302	105.171	103.13	116.217	122.291	116.674	120.48	124.303	125.382	126.343	134.94	128.693	129.608	135.217	128.024	123.184	124.373	132.217	133.012	131.859	122.596	124.593	126.629	128.569	131.783	130.62	131.616	129.004	134.88	134.657	135.922	134.683
34	39.129	33.7532	23.5191	24.7525	33.1435	37.0735	45.2324	40.644	45.6796	50.3409	52.2988	61.7988	63.3575	69.5823	89.8245	93.292	100.531	109.195	103.947	115.337	120.177	127.263	129.052	124.952	131.491	134.036	126.497	133.177	143.213	138.746	140.677	145.419	145.919	148.389	147.525	146.187	142.91	141.386	144.936	147.64	148.08	146.726	151.464	147.634	143.855	151.112	159.486	152.156	163.022
35	24.0977	27.6779	28.5301	28.8057	33.3777	40.652	46.5737	58.5759	60.5388	77.2558	79.6373	84.0798	79.8689	83.4785	97.3535	108.528	106.687	115.23	113.487	118.141	119.664	124.641	119.871	116.445	114.591	116.373	120.936	131.285	134.282	137.88	136.704	140.275	137.48	135.599	135.425	134.775	139.498	139.591	139.095	131.063	135.158	133.844	140.778	140.552	144.653	145.851	143.791	144.8	142.652
36	40.5655	43.2029	52.2805	53.2087	55.1333	58.1452	62.5402	65.3147	73.9495	81.1252	86.0419	84.7111	80.8982	94.7355	100.009	106.474	113.519	121.831	123.69	129.382	126.974	127.331	125.092	136.536	134.933	139.304	142.922	145.821	159.338	163.528	153.915	145.787	143.548	143.449	141.563	143.475	149.897	155.256	150.927	151.147	156.05	151.91	148.384	159.393	161.775	170.834	171.284	171.157	165.966
37	37.9432	37.6788	40.6116	43.9119	40.8506	41.0798	41.4584	50.1222	49.9067	57.3181	61.5728	62.9295	69.7323	72.9081	72.7139	78.0756	91.1254	98.8637	101.184	111.982	108.133	119.187	122.473	120.45	129.452	129.441	128.02	128.721	132.922	132.983	131.927	133.946	145.137	145.293	138.072	140.551	147.475	147.969	147.601	151.361	153.836	149.93	158.247	150.067	153.814	153.624	150.208	148.2	154.711
38	43.012	41.945	35.4655	34.9537	37.0275	42.517	47.9756	49.3039	60.2493	59.005	69.5539	77.9678	81.161	91.5392	87.245	105.08	109.052	114.849	122.898	115.267	118.036	120.256	123.273	120.925	125.478	137.375	141.222	141.251	139.728	132.066	130.404	134.512	134.062	136.982	140.565	141.969	142.776	145.283	148.912	144.38	148.006	148.742	153.257	153.964	159.003	148.764	152.928	153.386	150.915
39	22.776	21.6842	27.2789	31.8392	37.8709	40.5127	39.5447	38.4436	47.3297	57.7311	65.8777	65.2817	71.7156	81.3888	84.4552	85.0217	85.2056	92.9994	101.329	103.422	115.332	114.582	123.604	125.815	120.01	120.533	120.581	117.276	126.685	123.654	130.111	132.011	131.206	141.375	147.677	142.352	141.567	141.369	138.765	141.507	147.858	144.953	152.23	148.841	148.363	150.184	150.106	151.197	158.127
40	47.1488	52.0662	60.0167	57.7318	55.0616	60.5243	76.2251	65.9277	77.6185	78.2193	90.3704	90.9908	101.43	95.6339	96.0095	102.331	104.369	114.506	117.583	121.9	122.634	129.118	146.823	144.421	133.461	142.673	148.872	143.762	140.076	141.499	146.465	145.964	146.617	155.958	154.134	148.703	146.82	153.63	155.421	158.938	159.861	159.531	162.622	162.332	166.962	167.109	167.101	168.007	166.416
41	56.9231	55.7854	58.9743	61.2673	53.6819	62.5624	60.8502	62.0502	66.3288	70.0039	71.4704	70.5358	69.211	75.4735	82.4129	84.4846	83.1146	92.8937	89.2485	91.3407	101.812	99.0351	106.461	111.313	112.684	120.834	128.965	129.651	131.211	134.665	135.77	138.988	132.646	136.693	133.465	136.405	145.359	143.788	146.018	148.809	153.265	155.286	157.227	160.324	157.875	164.697	158.415	164.346	163.797
42	63.6531	47.8933	51.6751	54.373	57.6657	63.8329	65.7963	63.1306	62.7565	63.6194	66.0565	66.3963	65.3868	70.4486	70.6524	77.0839	87.1572	92.8735	92.5257	93.7115	97.7266	107.095	107.022	113.567	121.694	124.633	125.907	128.393	134.149	134.748	137.268	137.255	141.73	144.91	149.513	138.144	146.973	154.968	148.781	146.924	149.984	152.705	155.752	158.765	157.281	152.718	152.701	161.669	155.886
43	27.2895	28.8333	29.4155	25.6949	32.746	38.0734	43.233	46.8395	48.0957	53.47	56.8201	59.9028	72.5811	74.2182	83.3831	92.3084	105.436	105.962	101.017	108.978	114.443	114.605	114.304	119.332	133.524	145.29	134.043	133.766	130.763	130.236	129.917	135.062	139.614	139.354	141.708	140.307	139.782	146.618	144.568	150.569	146.676	142.472	156.036	154.912	154.229	148.142	148.392	149.201	144.64
44	64	52.5789	41.587	40.0364	42.8405	51.2541	48.3844	42.3438	49.6075	56.3558	53.9087	58.8531	61.4498	64.872	74.7224	82.135	77.1386	82.5831	90.7107	106.357	110.829	108.972	101.983	101.919	106.934	120.314	124.268	120.318	124.278	124.388	123.311	126.007	121.271	132.586	126.461	127.633	141.196	152.676	137.08	140.735	141.086	139.74	143.657	145.578	148.509	150.648	151.894	168.068	164.421
45	38.4422	42.212	39.16	39.4896	42.4855	37.1943	43.1725	46.6141	53.6223	71.315	85.688	99.5665	97.7833	94.8815	100.556	101.722	101.553	106.667	106.324	116.166	114.195	116.418	119.331	133.473	131.844	137.035	140.852	140.009	136.088	130.011	132.5	132.249	130.784	133.902	137.009	128.773	137.374	134.133	132.732	139.142	142.649	137.912	142.813	143.104	146.759	144.73	141.446	138.251	139.735
46	19.3258	31.6106	30.6958	30.9094	35.9624	41.7213	50.5352	60.9279	76.3087	85.5548	92.3411	103.854	98.5328	115.311	114.098	112.298	116.631	121.293	123.778	129.33	130.613	131.912	140.253	135.831	141.018	143.328	139.595	139.597	143.573	140.059	145.659	144.283	142.13	142.8	149.214	158.161	163.737	160.139	163.077	159.445	157.209	159.778	150.706	150.936	155.154	164.207	156.469	157.554	154.493
47	25.2103	28.1405	41.6066	65.4067	63.6562	68.2364	74.5551	65.8459	66.5126	76.9166	77.1709	88.1892	98.3753	101.346	106.306	109.825	110.798	106.045	109.6	126.372	124.017	123.15	125.697	123.674	128.921	135.805	144.215	145.155	143.314	154.383	146.819	148.945	160.906	150.4	142.547	141.125	147.053	147.248	146.245	143.99	155.939	157.123	162.346	159.373	159.485	158.487	155.357	153.629	156.443
48	81	32.2941	20.5952	18.0816	19.5971	22.0126	26.7839	25.5382	24.4242	27.4937	32.1444	31.5629	34.8185	42.4172	53.1052	72.2292	82.4373	93.2498	94.8328	104.085	117.552	120.598	132.652	136.814	135.973	137.921	137.61	133.434	137.963	142.438	139.839	139.409	142.819	144.629	140.319	142.917	149.436	148.66	154.268	150.405	152.556	156.943	156.877	158.234	159.185	158.329	170.753	164.999	160.442
[truncated: 145 more columns]

## Sheet: Cdx2
Embryo	0	0.00518135	0.0103627	0.015544	0.0207254	0.0259067	0.0310881	0.0362694	0.0414508	0.0466321	0.0518135	0.0569948	0.0621762	0.0673575	0.0725389	0.0777202	0.0829016	0.0880829	0.0932642	0.0984456	0.103627	0.108808	0.11399	0.119171	0.124352	0.129534	0.134715	0.139896	0.145078	0.150259	0.15544	0.160622	0.165803	0.170984	0.176166	0.181347	0.186528	0.19171	0.196891	0.202073	0.207254	0.212435	0.217617	0.222798	0.227979	0.233161	0.238342	0.243523	0.248705
0	48.1	57.1379	51.2857	48.4348	58.5645	58.2214	68.0983	82.8288	90.6612	115.609	156.113	237.499	280.537	339.09	407.537	460.883	504.48	515.888	511.114	459.116	464.934	524.258	521.064	514.147	526.099	538.187	552.825	537.634	495.111	500.559	529.187	554.329	553.389	555.52	576.124	578.737	556.412	571.98	549.405	501.383	538.781	582.037	578.234	558.67	591.546	606.474	584.448	583.419	575.636
1	158.696	157.58	146.048	164.064	182.012	184.552	168.308	166.692	171.203	175.504	177.017	181.814	191.813	193.205	204.972	216.584	231.342	252.838	258.877	268.726	270.989	288.413	307.567	327.603	357.876	368.799	363.581	354.517	329.211	356.09	379.477	411.753	446.424	459.32	479.536	474.725	480.683	485.271	490.876	496.373	538.648	543.493	534.528	634.263	727.167	645.196	607.813	613.852	608.932
2	155.156	144.902	167.696	167.263	155.038	157.04	190.389	199.523	208.881	207.581	216.062	214.327	218.826	257.074	289.095	312.745	358.645	409.493	404.643	433.202	444.578	449.618	473.737	472.934	500.271	502.235	527.922	563.866	526.828	510.452	531.917	520.851	515.462	525.25	545.319	530.867	549.174	554.008	560.412	563.832	589.907	583.335	536.615	524.277	521.992	530.633	552.96	558.253	562.278
3	168.963	177.404	164.493	163.521	163.805	167.517	174.211	193.135	190.358	197.341	207.649	217.286	237.255	241.832	252.459	287.298	306.903	308.395	340.037	373.922	382.638	441.217	472.398	491.348	494.253	493.263	470.455	476.822	497.122	501.808	507.084	537.455	547.876	523.029	508.595	517.462	531.734	531.589	552.629	609.383	628.84	593.75	550.358	585.483	633.774	623.705	590.925	601.029	628.456
4	89.7916	102.613	97.8976	101.791	121.865	156.27	159.415	212.51	254.936	300.003	317.895	335.203	390.058	475.346	541.601	545.937	516.164	545.071	521.86	530.916	545.91	558.072	594.496	603.312	610.202	606.593	618.888	603.205	647.739	657.511	637.727	633.68	656.796	679.487	689.708	658.09	672.89	701.81	720.913	719.34	704.684	652.363	614.268	645.797	669.705	678.629	688.955	706.234	699.972
5	45.5355	58.6192	60.1392	83.6338	86.2882	86.141	84.5667	83.1017	93.2868	96.3508	95.4769	95.5139	108.011	127.449	157.87	197.596	241.925	263.387	268.245	263.223	274.186	297.628	336.716	383.822	404.447	434.705	458.507	485.236	496.868	532.618	540.899	554.236	617.336	621.308	603.127	579.141	568.099	595.875	624.509	659.158	696.971	699.877	673.316	658.523	686.262	727.42	732.592	728.08	748.066
6	102.002	124.165	143.689	167.794	181.244	194.948	179.87	183.086	188.892	244.64	316.193	359.421	447.832	498.205	522.124	516.633	488.57	462.923	487.999	517.785	522.399	559.473	598.547	585.717	547.081	518.608	536.329	541.453	528.368	472.607	477.225	503.749	502.083	512.62	523.242	538.255	519.527	552.869	612.302	613.322	598.01	568.047	534.061	521.64	514.966	501.858	502.594	490.702	502.953
7	80.4181	88.1687	105.94	101.743	116.757	121.413	115.371	130.559	143.588	147.109	156.414	183.572	221.896	250.662	305.589	319.355	315.778	334.294	405.966	435.589	422.37	413.615	420.583	445.015	480.22	535.341	538.406	501.486	552.991	601.245	561.919	547.887	577.808	605.027	604.508	539.645	537.197	577.562	609.93	607.364	625.646	562.042	538.59	559.082	589.095	595.711	658.672	616.249	594.239
8	290.84	390.464	465.238	651.419	1156.86	1609.63	1816.05	1943.55	1961.48	1772.3	1561.4	1496.97	1652.62	2230.34	1865.46	1867.89	2429.87	2341.07	2512.69	2887.57	2289.63	2006.59	1770.92	1794.85	1900.66	1852.26	1757.2	1809.24	2081.46	2158.31	2165.97	1922.48	180.749	152.481	136.773	117.56	100.147	88.2919	74.6918	74.726	65.35	64.1245	64.8468	58.7228	52.0726	55.5237	56.2764	53.7306	57.4878
9	95.7703	109.022	125.579	138.445	165.837	217.063	257.68	308.436	399.247	500.759	541.49	535.527	552.709	625.825	689.167	696.813	633.295	624.361	587.275	578.406	618.121	628.928	625.97	660.775	693.219	706.877	696.617	700.423	719.273	751.165	765.325	728.256	731.86	720.176	736.81	737.184	680.15	696.602	721.299	708.152	707.396	681.879	667.445	699.586	706.414	735.587	775.611	770.164	691.067
10	141.253	127.807	123.697	154.014	140.562	161.942	177.005	181.075	193.435	195.437	228.498	251.201	280.502	331.105	359.736	380.338	416.024	452.272	434.849	403.417	430.254	479.947	522.309	585.117	619.836	674.667	691.242	690.291	702.087	707.928	703.513	715.482	729.844	712.66	710.394	748.17	778.538	781.467	797.776	811.737	797.669	838.935	842.551	891.096	847.571	840.638	882.116	872.848	855.059
11	47.5385	47.7537	61.787	73.7308	80.8161	87.5009	106.131	137.421	179.642	205.086	229.774	250.086	292.407	377.792	428.707	435.182	431.901	463.056	452.736	408.725	390.741	382.05	391.178	439.014	477.722	463.983	454.13	476.116	486.487	475.814	457.142	461.196	484.113	454.901	465.936	483.912	496.929	495.086	487.02	518.549	524.11	509.273	503.285	530.359	567.688	590.039	581.216	540.525	515.717
12	32	38.9091	39.2278	43.8314	53.1033	48.3678	64.6189	66.9523	102.351	147.082	183.687	208.444	257.733	331.308	370.4	367.397	406.777	400.784	411.161	433.237	471.503	502.119	543.89	543.92	522.327	540.092	536.616	548.595	568.696	584.844	585.565	549.919	476.873	483.37	501.543	538.475	540.788	499.503	471.231	510.515	565.884	566.541	562.362	564.738	535.664	519.121	558.836	592.334	550.261
13	65.6784	78.9283	92.7129	97.5132	107.887	125.037	144.042	152.935	176.647	208.21	268.637	332.012	346.076	406.023	444.75	479.387	451.968	471.132	567.821	601.075	620.387	603.12	641.894	666.093	640.378	642.331	629.871	646.936	680.076	668.027	660.976	689.819	698.399	735.235	755.288	750.481	764.931	710.036	698.321	715.346	684.291	711.611	789.849	841.077	809.094	809.634	789.248	804.415	851.787
14	119.626	113.895	114.832	125.5	109.131	100.855	94.635	102.231	91.1133	101.561	112.011	108.364	114.408	127.673	140.73	167.451	202.855	204.768	199.875	188.852	220.808	208.901	223.281	248.533	292.194	266.591	262.89	282.526	279.283	278.1	251.289	221.954	228.969	240.969	233.661	244.202	234.409	240.288	242.772	180.225	195.314	189.43	171.603	184.651	161.312	182.785	192.171	197.164	244.143
15	100.104	103.737	111.456	127.25	128.182	148.666	176.578	200.417	240.876	258.446	258.648	275.639	328.592	374.049	422.682	430.295	466.311	507.013	492.4	466.248	491.025	475.774	486.686	547.61	588.263	551	522.122	494.897	496.267	499.213	501.732	508.739	539.436	573.689	603.552	610.321	589.208	539.589	563.069	549.465	544.39	559.86	555.738	535.192	550.957	585.47	574.127	540.51	549.256
16	50.2632	53.1212	47.6136	54.4	52.2714	58.949	56.0177	58.5772	58.5497	61.3694	67.5819	76.6642	90.0224	104.87	136.397	197.971	277.189	350.564	427.503	474.179	491.818	525.494	581.322	604.096	627.123	618.439	574.311	621.01	632.667	623.313	596.377	613.441	689.889	705.079	669.815	623.095	649.299	699.198	703.148	667.955	677.693	716.759	706.265	707.297	658.332	689.108	728.041	768.994	775.09
17	74.1727	66.9469	63.6279	83.5871	95.021	103.855	106.632	98.3451	122.284	119.238	127.916	129.885	138.226	168.202	185.521	187.81	222.949	246.092	271.922	303.264	323.172	346.008	351.854	341.813	368.834	393.971	407.586	376.313	355.314	367.26	353.016	373.37	359.642	354.558	367.177	362.765	346.116	361.177	361.473	368.649	356.522	358.759	342.429	351.708	346.724	346.217	357.752	363.606	348.365
18	38	66.9844	60.1818	67.0208	56.2727	59.7326	71.9487	77.3288	86.1993	97.393	115.023	151.885	211.994	246.879	330.041	413.393	423.351	401.399	360.691	351.477	379.338	401.545	400.201	388.672	362.658	382.331	403.145	413.291	427.906	449.75	440.204	407.64	410.338	437.374	434.409	445.961	440.243	439.966	443.554	436.134	441.793	420.064	435.162	444.662	420.889	420.936	419.87	420.292	429.974
19	120.942	146.465	170.694	175.599	191.781	213.962	226.339	249.054	261.196	250.845	243.29	251.594	265.282	276.736	327.811	383.252	403.548	414.369	470.811	500.053	457.702	444.797	459.458	480.904	518.346	547.185	541.719	543.278	521.004	515.03	515.868	519.547	534.686	518.611	510.312	505.971	474.046	479.298	500.538	514.468	501.633	460.533	436.717	461.065	476.407	473.354	479.295	486.69	463.795
20	79.8438	91.1455	98.7339	100.407	113.914	123.227	128.276	136.385	157.315	195.816	220.931	252.914	286.874	325.466	381.036	430.867	484.557	561.155	571.425	604.361	670.713	705.648	725.571	750.576	772.848	775.223	764.279	777.557	845.164	912.208	914.41	876.755	839.22	825.431	854.898	889.552	890.657	878.819	892.525	916.406	917.507	917.387	908.982	900.679	855.413	881.754	973.552	996.284	951.05
21	73.4615	67.9231	59.2683	68.6681	60.8343	68.8514	71.863	74.9147	97.3539	130.998	140.379	165.163	200.894	196.601	221.915	245.647	259.635	277.823	285.393	310.382	310.083	334.579	362.507	401.539	429.647	407.73	395.818	421.704	454.663	463.265	465.019	471.281	478.135	489.624	538.122	517.144	494.359	476.075	482.846	514.301	540.479	570.826	558.873	543.099	569.152	579.424	594.66	590.971	590.991
22	113.107	125.892	132.459	129.357	131.149	135.608	136.632	143.721	148.909	148.205	165.453	168.715	175.714	200.91	238.044	298.159	349.442	402.066	436.849	507.162	630.982	695.364	628.568	617.974	618.38	667.851	643.678	636.799	589.231	646.338	752.157	757.299	741.869	727.426	687.02	690.502	708.988	732.328	770.845	752.654	741.36	715.811	780.102	751.138	713.853	716.845	743.495	759.91	737.943
23	60.5455	69.8696	78.7312	79.1259	73.4211	79.2744	79.7961	78.2342	88.8968	107.394	120.8	152.882	200.397	247.729	265.372	255.572	292.266	420.554	470.772	490.404	542.882	611.869	631.3	595.47	600.742	572.092	634.439	678.241	712.516	694.867	653.306	628.916	663.692	713.637	725.049	669.023	615.775	630.174	685.396	729.399	722.715	713.736	754.966	730.777	681.663	676.417	706.605	714.381	694.197
24	92.5247	90.7707	103.703	93.3102	97.1732	104.526	111.885	129.281	137.265	149.436	160.695	171.089	191.153	211.928	233.587	277.754	314.346	339.114	375.905	408.765	396.123	401.877	395.469	412.713	455.268	443.027	462.751	465.753	448.93	444.404	456.46	476.146	498.624	502.158	500.79	526.377	528.712	477.298	470.929	505.659	507.608	512.069	486.639	479.745	462.217	485.216	557.074	575.336	585.71
25	105.575	119.016	106.262	113.594	124.361	116.244	128.667	139.468	140.925	159.976	155.63	167.487	176.761	202.662	221.161	230.805	290.099	322.225	400.73	434.598	440.098	481.055	534.987	572.746	597.208	619.674	638.646	703.55	745.015	754.794	707.644	665.019	675.053	685.165	709.636	788.143	763.479	750.144	781.06	758.187	737.725	738.694	773.471	778.019	817.606	769.806	782.401	803.817	782.697
26	119.162	120.339	130.84	135.771	143.017	158.356	198.587	264.715	368.913	446.526	477.046	504.84	519.537	537.549	573.258	608.729	611.808	585.794	584.779	610.282	623.54	632.08	642.718	624.843	616.411	637.225	622.447	624.725	637.637	637.529	639.49	660.388	655.442	637.003	651.574	652.632	643.611	681.833	674.763	646.552	653.99	671.269	691.31	707.274	739.059	706.276	646.986	671.437	681.814
27	42.7656	46.3191	58.0471	70.1004	75.3308	73.3974	70.8671	85.6604	130	147.015	157.503	168.895	188.513	232.002	235.35	230.094	227.616	235.107	245.447	258.646	281.733	325.938	362.062	381.845	371.083	354.115	349.347	376.561	421.588	418.67	417.451	424.291	420.554	395.539	384.122	397.52	418.244	424.243	427.023	430.604	412.105	436.369	450.01	477.566	493.345	493.778	494.323	467.697	489.015
28	80.4835	88.1805	98.4373	113.23	150.171	161.772	175.752	196.655	210.295	247.742	303.475	315.105	320.88	339.095	380.047	420.761	428.316	433.619	448.236	492.786	544.889	553.977	540.91	535.137	537.608	551.543	548.498	548.604	576.875	599.27	604.861	615.066	596.349	590.238	573.975	611.44	634.147	631.677	653.876	637.557	576.572	580.673	584.897	585.471	588.923	587.601	628.831	655.03	646.639
29	73.5882	80.8783	90.9868	86.5047	97.0601	112.541	123.793	111.527	116.624	122.172	135.57	140.687	159.498	165.571	183.323	207.566	235.011	255.457	289.099	304.56	309.049	335.905	355.657	372.175	409.928	438.968	443.876	409.51	432.038	436.89	433.925	421.677	447.718	465.686	436.673	417.312	454.384	460.503	438.093	450.175	473.166	465.419	456.18	451.148	471.398	475.319	465.36	441.027	451.489
30	65.8873	92.6337	106.134	98.5455	106.67	145.526	225.575	285.019	323.791	366.645	397.858	395.831	427.858	461.984	452.464	451.682	481.28	516.598	520.298	548.83	603.996	633.531	711.061	742.81	687.973	692.984	731.03	664.324	705.87	781.853	790.747	769.243	732.932	755.976	765.013	801.731	810.476	815.423	846.208	828.5	794.881	812.894	802.459	766.101	762.969	776.13	815.765	814.459	838.368
31	68.2667	59.1957	57.0435	62.5654	63.6855	96.7378	153.882	258.688	340.541	373.462	345.7	365.068	366.627	411.966	410.312	403.553	441.712	466.524	460.045	428.338	443.465	435.237	410.184	418.181	455.93	467.76	454.086	440.384	450.7	450.419	424.953	429.765	439.173	434.744	447.261	458.409	439.573	473.638	475.438	488.135	537.003	526.544	520.81	497.237	487.647	522.626	525.483	489.574	452.483
32	315.371	302.73	288.135	286.672	299.936	288.14	283.595	284.519	337.521	363.327	371.686	339.462	356.222	359.474	377.602	382.981	406.029	421.566	418.153	382.028	346.215	373.893	371.602	356.198	361.088	363.019	348.508	302.979	283.877	286.823	313.983	325.707	337.754	310.277	286.641	297.779	316.994	334.425	326.89	314.481	284.626	293.513	298.443	327.803	356.299	334.471	333.597	328.529	341.632
33	35.5844	44.2243	50.5948	56.7768	67.1818	78.8343	93.686	133.822	188.173	207.69	197.395	240.329	301.106	344.153	355.58	362.589	374.014	393.243	422.956	484.885	544.004	548.619	562.637	544.289	479.132	504.446	562.39	553.332	566.575	568.903	593.704	553.512	553.432	549.964	524.051	526.249	545.053	555.849	530.324	518.631	523.183	540.384	550.941	567.368	542.712	559.413	564.933	523.877	532.535
34	82.6	73.4545	72.2308	75.958	74.9317	79.1089	90.0594	102.889	101.206	108.512	116.964	119.628	133.54	165.154	188.04	185.346	196.794	204.314	228.416	273.988	282.603	303.803	325.686	332.289	374.297	408.393	406.49	404.486	389.521	413.688	433.029	423.37	395.073	377.961	410.003	480.316	500.397	448.263	434.085	459.978	518.03	536.143	547.158	566.364	550.364	513.226	577.21	632.733	660.18
35	45.3742	55.754	46.134	56.0881	64.125	78.3027	101.42	150.154	233.935	314.553	379.914	406.612	412.914	406.441	458.823	522.048	511.579	481.018	487.078	503.768	527.361	569.223	562.528	578.741	588.268	590.286	585.201	603.38	591.472	594.147	617.482	594.205	586.824	601.054	660.071	681.926	673.679	635.39	611.52	645.353	652.606	663.561	708.993	698.073	709.87	704.712	731.998	740.049	765.158
36	57.1481	70.0465	68.5612	66.2226	70.0054	79.6646	96.8996	119.56	157.175	200.844	246.987	279.866	290.782	318.953	390.39	445.345	450.691	496.912	558.857	571.686	568.642	566.526	514.748	488.31	485.591	522.877	517.316	508.577	522.45	517.855	485.538	475.866	515.59	521.497	537.323	543.891	490.602	515.195	520.328	533.427	555.886	542.731	551.35	531.414	501.344	512.46	492.96	488.108	498.791
37	105.319	114.073	121.753	116.904	137.858	159.614	195.504	245.363	297.151	327.891	346.592	364.932	412.224	428.224	437.948	489.796	486.333	488.005	504.51	486.497	490.184	475.383	487.093	513.115	503.829	524.599	514.115	508.76	528.204	559.761	580.091	557.268	511.983	515.584	531.617	588.143	615.713	581.864	532.282	507.527	525.662	537.808	523.597	516.117	514.741	488.928	493.237	496.906	483.244
38	84.6522	70.8349	71.8204	76.2251	79.7607	101.285	123.169	170.241	216.859	226.835	243.657	270.974	311.246	358.954	360.551	375.765	371.998	376.531	412.269	426.686	457.785	452.099	419.859	412.762	440.755	483.409	469.209	474.823	476.555	431.935	390.276	414.959	460.791	443.506	434.877	465.292	509.983	536.925	516.844	490.877	502.944	526.159	523.329	505.264	489.381	464.14	486.89	532.077	534.897
39	90.5034	109.752	120.296	136.586	139.759	133.467	147.488	156.188	147.377	153.437	164.772	182.184	217.586	241.458	257.916	264.111	270.745	265.656	295.766	324.964	329.701	324.496	328.811	317.099	349.271	384.958	412.125	442.361	457.82	437.6	413.012	434.995	463.115	485.246	532.482	523.473	521.55	527.094	564.309	558.85	588.836	609.474	608.089	623.24	613.161	605.281	656.221	674.311	689.982
40	60.4825	67.5401	64.4829	63.7085	74.4594	87.9421	80.4983	89.6163	93.7518	115.204	154.469	183.754	208.343	243.743	279.535	308.294	336.895	329.849	365.788	358.136	355.998	388.265	388.164	414.222	418.533	428.706	450.033	454.399	462.586	441.444	440.609	440.922	462.88	475.058	472.889	479.706	485.203	463.197	463.382	490.835	495.449	506.97	498.028	479.227	520.619	555.972	549.998	602.255	571.742
41	254.523	182.73	179.68	165.548	157.479	175.694	187.445	182.304	203.062	219.559	257.511	295.463	324.215	336.294	318.79	331.552	359.4	373.946	390.849	417.568	436.758	443.344	420.318	398.143	391.572	410.318	413.133	420.107	420.666	436.778	441.316	429.909	408.233	406.729	433.075	441.321	443.754	439.244	432.336	440.782	415.403	409.971	445.17	468.814	451.33	429.888	424.301	417.944	427.6
42	117.131	159.324	172.765	181.333	183.915	205.979	218.117	228.843	270.017	327.575	344.529	358.145	388.744	408.404	426.318	467.006	451.602	433.566	422.237	440.213	464.153	500.993	477.234	487.005	477.956	497.335	519.046	540.464	533.57	539.444	530.818	521.776	518.994	533.15	539.059	547.249	551.359	558.927	574.736	583.212	579.635	556.89	551.35	543.83	523.374	522.999	560.85	578.456	587.856
43	41.0781	51.6556	58.8382	65.2778	75.1524	81.4113	89.0291	143.286	236.927	313.349	348.748	392.675	419.296	414.789	468.394	502.165	497.62	502.734	521.313	522.835	530.747	560.938	597.766	601.666	607.805	624.144	608.273	617.205	623.492	619.462	604.557	640.248	666.933	636.852	648.244	672.283	671.181	675.118	690.779	671.829	684.142	690.358	704.44	651.488	658.772	737.868	732.755	690.081	705.441
[truncated: 145 more columns]

## Sheet: Foxc1
Embryo	0	0.00518135	0.0103627	0.015544	0.0207254	0.0259067	0.0310881	0.0362694	0.0414508	0.0466321	0.0518135	0.0569948	0.0621762	0.0673575	0.0725389	0.0777202	0.0829016	0.0880829	0.0932642	0.0984456	0.103627	0.108808	0.11399	0.119171	0.124352	0.129534	0.134715	0.139896	0.145078	0.150259	0.15544	0.160622	0.165803	0.170984	0.176166	0.181347	0.186528	0.19171	0.196891	0.202073	0.207254	0.212435	0.217617	0.222798	0.227979	0.233161	0.238342	0.243523	0.248705
0	566.517	755.951	897.381	1162.07	1385.5	1696.05	1966.3	2127.04	2119.15	2045.84	2268.05	2641.48	2879.35	2682.93	2434.54	2483.6	2522.89	2446.53	2466.76	2624.15	2920.62	3023.49	3047.57	3104.97	3176.27	3236.73	3180.11	3111.54	3071.9	2906.89	2636.46	2622.13	2763.8	2743.95	2684.09	2702.45	2795.53	2873.84	2826.16	2868.16	3058.79	3240.98	3328.32	3258.31	3106.14	2970.26	3183.92	3450.56	3115.66
1	157.442	200.463	251.611	293.649	370.495	534.368	742.91	969.808	1313.79	1597.93	1859.75	2214.69	2802.18	2969.29	3081.67	3025.38	2753.64	2787.49	2951.49	2815.84	2552.4	2916.79	3430.74	3384.96	3033.24	2806.23	2894.39	2953.44	2927.59	3208.68	3517.56	3172.31	2988.67	3066.11	2976.92	2896.21	2904.87	2929.56	2954.69	3260.9	2745.72	2804.46	3047.31	2925.72	3070.68	3224.63	2801.64	2561.69	2696.08
2								739.387	623.01	555.955	635.411	826.939	773.042	555.883	552.586	784.924	1097.88	1210.11	1292.45	1165.37	1181.8	1320.85	1427.32	1712.7	1803.83	1873.12	1991.71	1888.29	1875.61	1896.61	1778.15	2122.94	2142.97	2171.16	2206.86	2383.33	2437.04	2203.7	2121.06	2042.86	1933.98	2106.31	2086.77	2011.39	1992.85	2070.22	2113.79	1931.52	1959
3	354.564	679.766	1018.76	1208.56	1517.09	1800.04	1877.18	1670.28	1650.04	1768.66	1881.03	1890.03	1957.66	2080.97	2119.81	2451.2	2428.25	2235.57	2028.82	2205.6	2541.3	2529.26	2312.18	2080.13	2027.38	1916.56	2109.53	2170.97	2175.16	2021.76	2011.44	2247.74	2156.61	1914.5	1753.39	1734	1829.52	1651.19	1621.08	1718.82	1781.92	1812.31	1864.06	1838.28	1908.51	1840.3	1857.03	2047.45	2084.62
4	202.906	499.486	638.312	753.519	799.745	1021.14	1233.97	1626.16	1980.11	2229.87	2486.3	2324.33	2082.2	2029.88	2303.36	2494.53	2291	2024.09	1811.86	1962.55	2172.11	2287.05	2178.2	2154.97	2266.99	2396.69	2505.06	2359.88	2234.36	2406.58	2429.83	2274.7	2277.22	2368.92	2384.96	2305.01	2419.06	2517.64	2402.42	2049.09	2252.67	2517.97	2887.12	3064.23	2688.86	2434.36	2534.27	2365.37	2397.06
5	121.474	144.082	172.96	202.321	232.891	284.119	442.963	764.677	1189.68	1348.43	1559.71	1441.89	1482.49	1489.61	1755.18	2008.25	2406.96	2859.05	3071.29	2755.85	2430.13	2359.32	2817.45	3111.77	3464.99	3349.21	3103.43	2866.23	3073.01	3317.43	3267.02	3096.75	3114.43	3068.2	3068.78	3100.73	2955.35	3043.29	2798.33	2595.46	2592.89	2716.84	2713.61	2648.8	2623.75	2402.87	2275.95	2301.89	2488.58
6	97.5116	101.933	109.933	132.014	179.652	288.881	406.08	577.641	772.096	889.547	969.427	989.76	1096.63	1282.36	1575.56	2026.69	2507.96	2982.58	3004.7	3146.65	3223.68	3022.57	3134.45	3158.8	3178.55	3196.2	2778.92	2567.1	2716.14	2775.37	2723.93	3203.84	3036.55	2727.45	2772.18	3010.41	2993.93	2835.24	2887.85	2855	2830.46	2704.26	2910.22	2860.59	2763.48	3044.34	3150.04	2957.8	2775.64
7	117.363	105.982	121.524	139.81	167.81	217.259	282.076	414.671	557.692	687.207	919.319	1184.1	1574.87	1780.68	1694.64	1550.94	1897.94	2251.86	2268.5	2384.03	2447.5	2460.15	2704.34	2836.94	2760.88	2667.55	2846.98	3123.62	3094.23	2974.39	2977.96	2982.5	2807.55	2969.9	2673.47	2528.87	2740.88	2795.03	2549.49	2367.59	2420.88	2619.38	2804.42	3089	3120.7	3031.52	2873.17	2860.26	2863.45
8	112.554	109.519	119.966	129.14	135.565	154.983	194.221	242.892	326.543	482.582	775.005	1150.2	1542.59	1839.29	2208.78	2584.11	2750.12	3029.69	2678.27	2130.93	2187.23	2501.49	2427.58	2524.9	2923.97	3032.53	3153.49	3051.6	2962.32	3053.93	2790.02	2649.91	2816.05	2987.12	3051.52	2555.35	2654.34	2762.24	2663.41	2759.25	3021.32	3090.8	2843.99	2793.12	3164.11	2731.93	2535.08	2446.33	2638.62
9	321.078	727.057	1083.16	1291.75	1378.73	1558.67	1861.2	2153.36	2215.1	2278.33	2312.25	2463.52	2655.09	2776.36	3191.45	3364.46	3317.8	3225.09	3158.57	3127.7	3075.85	2969.62	2683.17	2788.76	2978.43	2999.64	3095.45	3194.56	3163.31	3020.17	2966.25	2720.16	2684.46	2706.65	2637.22	2571.18	2454.34	2512.14	2657.1	2639.15	2710.73	2881.08	2779.26	2544.17	2387.74	2498.75	2765.28	2939.03	2773.21
10	349.968	410.827	449.26	573.08	741.011	884.648	1181.1	1521.08	1854.37	1953.84	1876.75	1758.03	1755.52	1664.1	1828.46	1920.33	2095.21	2221.01	2405.85	2524.49	2483.67	2456.45	2556.3	2751.42	2894.32	2973.38	2866.09	2615.55	2438.46	2371.66	2543.9	2628.41	2610.87	2513.51	2253.21	2221.16	2354.89	2379.95	2495.75	2646.7	2420.81	2287.79	2298.29	2238.24	2360.88	2445.53	2368.14	2333.03	2233.81
11	309.547	315.663	292.741	334.52	333.676	361.003	410.482	432.306	520.175	636.5	859.037	1058.58	1465.98	1724.98	1737.6	1777.56	1982.06	2338.26	2895.01	3211.18	3156.6	3018.23	3551.94	3505.26	3228.54	2997.54	3095.48	3287.6	3430.81	3555.28	3662.1	3697	3663.39	3592.68	3082.34	3080.28	3402.04	3511.79	3481.32	3468.8	3494.52	3337.75	3111.14	3151.75	3253.98	3252.53	3131.2	3490.41	3480.9
12	283.155	1037.99	526.549	270.087	325.494	401.649	468.421	544.524	641.394	700.985	832.967	902.44	1039.43	1139.26	1337.97	1707.79	2018.06	2250.56	2310.28	2201.96	2147.51	2095.61	1803.56	1766.76	1971.87	2306.27	2213.61	1927.33	1822.95	1795.08	1821.81	1828.04	1922.28	1823.06	1559.3	1489.38	1537.48	1543.71	1600.52	1752.86	1886.99	2112.12	2142.9	1983.48	1616.34	1485.82	1689.54	1724.26	1603.9
13	289.593	278.69	307.184	329.865	366.711	389.703	421.029	480.612	474.976	491.812	567.994	654.494	827.064	1071.27	1221.39	1209.5	1209.46	1223.65	1358.66	1581.89	1909.73	2362.76	2439.41	2253.24	2042.35	2187.34	2419.82	2356.71	2340.36	2466.48	2449.03	2713	2996.92	3008.26	2841.29	2527.04	2509.21	2421.62	2246.08	2212.13	2413.29	2657.48	2536.37	2381.42	2670.11	2866.86	2891.8	2574.35	2297.98
14	90.6322	98.6383	103.938	112.33	125.119	171.236	312.269	754.491	1477.69	1902.79	1858.09	1812.84	1901.86	2032.26	2087.62	2224.73	2393.62	2381.25	2547.47	2601.64	2292.47	2181.19	2059.05	1964.58	1915.42	2070.45	2187.14	2265.76	2039.19	1995.62	2246.83	2340.56	2368.29	2507.41	2599.59	2626.86	2661.08	2605.24	2418.33	2380.34	2539.33	2497.8	2355.66	2237.28	2317.1	2455.67	2522.22	2815.23	2817.54
15	177.221	219.096	225.273	239.394	299.548	387.916	513.057	693.292	966.542	1363.1	1802.64	2225.59	2448.3	2691.41	2873.08	2969.61	2764.22	2802.8	3211.89	3473.53	3530.54	3580.9	3750.93	4087.51	4333.35	4364.18	4284.69	4062.47	4034.48	4106.58	3954.95	3873.96	3652.63	3595.21	3694.24	3671.83	3760.93	3812.69	4046.36	3943.18	3837.38	3669.02	3362.27	3477.4	3482.52	3865.99	3956.43	3763.63	3658.98
16	212.408	231.902	269.191	294.041	364.282	506.535	687.237	1018.57	1249	1255.1	1496.17	1915.65	2291.67	2621.41	3114.96	3134.84	2674.51	3040.34	3297.41	3574.55	3385.42	3448.5	3267.86	3353.22	3391.14	3546.82	3797.7	3780.08	3536.71	3379.56	3716.06	3858.03	3611.44	3672.04	3628.24	3542.21	3559.93	3319.81	3268.21	3464.64	3307.1	3104.71	3038.51	3189.21	3152.55	2907.71	2648.63	2400.34	2540.06
17	192.37	294.77	331.76	364.543	367.536	339.714	384.311	404.134	392.925	446.374	518.826	553.55	684.661	842.883	1046.29	1404.2	1722.34	2115.17	2332.87	2581.69	2787.61	2606.95	2469.58	2388.96	2502.54	2976.08	3181.82	3252.93	3476.5	3558.08	3257.26	3208.46	2892.26	2913.64	2924.05	2832.82	2971.61	3075.81	3131.13	3434.83	3393.04	3174.14	2990.24	3020.41	2976.62	2842.75	3264.42	3317.16	3223.72
18	215.577	186.488	178.051	172.064	189.662	193.114	203.805	227.394	287.958	359.375	573.005	977.313	1359.19	1586.76	1775.13	1903.15	1894.04	1820.39	1747.67	1675.84	1848.73	2030.77	2002.87	1995.29	2301.39	2404.34	2310.51	2248.66	2490.7	2374.69	2229.98	2282.97	2127.84	2127.32	2105.84	1888.84	2061.45	2322.72	2412.79	2371.49	2436.5	2292.69	2141.39	2194.22	2287.41	2136.22	1906.62	1972.68	2236.1
19	239.82	403.668	556.305	758.215	987.277	1256.88	1375.76	1547.45	1645.19	1890.68	1984.42	1862.96	1892.94	2129.1	2260.45	2421.41	2555.66	2394.4	2208.38	2177.4	2462.91	2507.5	2313.86	2466.21	2518.45	2525.13	2443.21	2413.06	2354.51	2218.77	2066.11	2062.74	2254.98	2493.71	2430.6	2259.92	2109.96	2121.82	2099.18	2210.33	2331.14	2546.79	2474.14	2356.74	2482.53	2459.15	2342.21	2197.44	2390.31
20	94.3288	91.5814	105.029	126.722	140.52	167.664	213.943	302.511	422.934	543.761	834.916	1144.61	1468.91	1553.16	1615.94	1633.49	1835.5	2171.84	2293.83	2262.72	2267.69	2227.45	2245.53	2186.05	2402.91	2239.26	2008.77	1995.19	2223.38	2419.06	2453.16	2216.83	2085.79	2125.67	2149.71	2054.08	2028.93	2251.21	2218.98	2180.53	2285.25	2282.07	2319.53	2268.38	2317.69	2166.05	1839.99	1921.8	2168.63
21	148.983	162.287	169.538	235.426	382.101	586.735	1001.62	1762.15	2413.92	2584.87	2729.72	2463.7	2508.74	2844.52	3101.07	3035.16	2975.68	3005.25	2868.22	2941.57	3178.83	3503.14	3431.89	2944	2920.58	2937.53	3067.03	3179.34	3255.77	3464.74	3480.94	3444.04	3267.85	3095.43	2961.35	3040.71	3039.24	2924.64	3063.81	2909.39	2803.02	2780.63	2768.77	2866.75	2862.06	2876.03	2913.14	2733.24	2790.53
22	245.512	296.374	307.56	338.238	421.807	588.43	922.08	1434.36	2013.72	2362.77	2347.47	2552.22	2650.29	2599.09	2658.93	3029.56	3334.9	3410.78	3515.58	3575.22	3516.23	3592.87	3762.57	3567.55	3500.28	3394.88	3430.65	3306.96	3525	3549.36	3443.36	3317.31	3211.34	3189.4	3010.59	3007.98	3234.32	3324.17	3189.16	3156.99	3239.08	3306.95	3265.72	3093.11	2901.03	3143.83	3079.15	2805.85	2817.71
23	475.604	825.922	1209.52	1605.17	2159.86	2655.03	3207.32	3861.45	4345.86	4471.66	4185.55	4024.74	4437.64	4710.57	4786.68	4528.18	4403.97	4392.28	4461.52	4546.25	4632.95	4574.95	4457.65	4662.98	4693.28	4695.84	4391.99	3755.95	3477.75	3676.02	3800.23	3986.46	4471.76	4685.38	4800.58	4756.02	4859.32	4567.51	4611.84	4580.72	4628.91	4860.02	5120.33	4985.66	4607.39	4647.21	4808.97	4607.93	4693.43
24	234.557	368.776	653.936	1276.68	2011.09	2653.54	2480.03	2314.9	2106.16	2324.79	2713.06	2816.85	2830.18	2711.66	2870.07	3242.66	3362.85	3338.03	3427.76	3528.14	3752.93	3820.55	3848.68	3398.86	3042.91	2966.32	3014.79	3326.75	3463.44	3205.42	3080.95	3341.59	3602.33	3582.25	3629.65	3595.99	3702.98	3975.59	3866.74	3641.23	3740.68	3600.76	3458.01	3285.45	3390.67	3534.78	3496.04	3293.16	3455.08
25	182.996	240.54	248.397	285.561	293.333	329.681	391.538	432.224	513.035	637.802	733.644	942.956	1269.55	1603.71	2002.71	2232.75	1827.35	1721.56	1803.66	2015.73	2085.19	2148.39	2386.9	2327.38	2305.53	2451.25	2499.75	2410.06	2489.44	2641.12	2480.99	2517.69	2789.35	2750.42	2590.77	2410.49	2272.45	2427.11	2266.11	1951.4	1904.05	2178.31	2314	2520.8	2656.25	2588.09	2586.71	2646.1	2450.54
26	284.728	524.342	877.515	1575.22	2047.62	2438.93	2630.86	2650.55	2471.52	2416.07	2334.1	2242.52	2322.28	2205.57	2128.86	2072.68	2027.42	2197.33	2389.07	2261.15	2214.82	2381.28	2526.78	2447.94	2365.05	2239.7	2159.91	2312.72	2254.14	2197.68	2076.98	2294.19	2571.8	2561.66	2398.04	2172.75	2081.8	2058.33	2268.76	2269.49	2164.24	2231.96	2214.03	2143.3	2139.23	2297.77	2237.39	2328.34	2183.71
27	278.464	338.049	543.435	1098.54	1425.67	1636.4	1837.38	2065.45	2127.4	2367.81	2515.09	2406.12	2223.01	1886.58	1937.13	2255.24	2710.76	2886.22	3013.55	2729.97	2681.62	2784.28	2548.88	2448.12	2796.28	2907.34	2650.59	2651.27	2771.52	2629.35	2425.53	2131.9	1894.56	1918.39	1925.33	2183.51	2275	2285.55	2752.88	2803.75	2496.99	2360.29	2285.58	2313.88	2371.88	2404.95	2229.28	2204.68	2192.22
28	143.458	146.288	153.356	163.575	183.455	195.682	236.739	275.927	299.3	329.227	388.016	484.729	566.651	673.908	946.687	1467.35	1896.03	2053.23	2302.98	2108.49	2081.51	2354.84	2387.62	2431.93	2317.16	2045.68	2162.22	2325.96	2473.84	2504.22	2429.58	2452.66	2244.5	2186.42	2051.41	1981.01	2111.4	2151.42	2200.32	2144.55	2000.39	2188.34	2130.66	1966.15	1978.96	1935.69	1942.78	2111.3	2228.89
29	68.125	91.9344	146.584	219.959	292.38	297.368	366.852	401.025	424.274	443.195	613.65	1086.12	1662.89	1950.32	2018.17	2172.48	2261.46	2207.26	2269.05	2371.85	2425.39	2371.45	2210.31	2114.53	2163.21	2241.32	2357.07	2481.26	2402.73	2288.08	2251.04	2101.72	2003.14	2054.03	2267.09	2406.01	2280.6	2186.1	2108.37	2168.12	2144.93	1932.16	1770.31	1858.48	2011.99	2151.74	2171.63	2144.5	2101.61
30	177.673	247.571	302.176	365.16	413.589	468.98	552.61	696.412	793.791	959.484	1104.29	1373.84	1825.55	1923.07	1769.84	1879.14	2167.93	2381.1	2588.39	2453.21	2446.04	2478.08	2610.28	2916.46	2933.34	2616.91	2350.39	2384.77	2328.65	2297.18	2314.61	2323.89	2430.45	2466.08	2409.88	2241.92	2281.39	2278.74	2378.54	2295.78	2353.3	2310.38	2195.27	2197.56	2028.56	1942.48	1810.63	1727.81	1841.6
31	1087.43	1170.08	1161.48	1049.99	1057.55	1039.84	1222.34	1626.66	1935.71	2068.77	2367.8	2754.59	2734.65	2763.88	2643.24	2622.69	2591.38	2732.68	2809.77	2886.48	2719.07	2755.57	2709.97	2761.04	2769.13	3030.66	2939.09	2834.67	2756.96	2742.76	2752.81	2780.25	2897.88	2943.22	2889.77	2667.98	2717.69	3081.35	3384.36	3324.94	3012.37	2824.41	2696.23	2854.92	2921.25	2893.11	3029.56	3013.77	2941.18
32	81.4421	95.6161	116.776	168.4	300.376	601.54	971.033	1266.29	1557.32	1994.98	2463.74	2486.68	2968.88	3429.19	3637.69	3813.54	3609.53	3467.19	3253.54	2957.55	2866.53	3056.43	3853.52	3893.81	3413.08	3443.54	3546.03	3415.68	3210.34	3101.55	3186.83	3092.89	3218.61	3185.5	2649.24	2420.14	2565.48	2948.39	3011.75	2762.48	2831.05	2656.43	2583.52	2891.62	3003.62	2920.79	2798.88	2764.53	2734.87
33	67.1915	75.1951	86.181	94.3616	108.516	128.918	166.603	239.249	379.342	577.188	843.993	1206.06	1562.73	1920.75	2059.5	1905.58	1821.85	1817.67	1897.07	2020.5	2416.85	2981.24	2990.19	2543.23	2435.09	2403.83	2342.32	2251.65	2385.78	2365.54	2144.24	2136.06	2403.68	2692.49	2776.05	2414.76	2366.31	2232.2	2101.51	2256.09	2558.8	2600.08	2579.57	2414.92	2573.77	2402.48	2235.25	2427.5	2197.43
34	629.65	697.964	839.881	1090.75	1364.1	1578.66	1812.21	2076.16	2322.1	2365.5	2480.8	2446.52	2665.12	2984.87	2797.06	2438.75	2601.63	3077.64	3611.38	3709.43	3494.07	3249.65	3234.32	3088.73	3115.94	3501.26	3831.16	3940.6	3566.05	3484.7	3670.58	3443.14	3358.31	3637.87	3666.25	3773.63	3868.98	3503.07	3412.44	3302.69	3258.72	3098.99	3243.89	3408.85	3425.91	3318.04	3149.13	3280.09	3418.56
35	832.613	865.73	1002.03	1265.74	1493.79	1498.34	1548.57	1874.81	1955.55	2798.8	3045.61	3058.59	3105.3	3228.08	3411.86	3587.74	3557.74	3472.22	3490.77	3460.94	3315.53	3251.29	3381.6	3462.03	3454.26	3357.64	3129.96	2966.31	2969.31	2948.3	2866.49	3027.33	3012.02	2963.2	2839.66	3032.79	3140.26	2827.2	2710.49	2880.45	2891.95	2863.53	2843.01	2843.77	2886.86	2819.89	2870.44	2877.3	2787.95
36	108	126.807	143.928	161.921	190.606	248.3	398.63	660.364	1035.11	1304.27	1329.32	1286.34	1580.03	2039.64	2224.62	2217.65	2196.93	2271.54	2448.4	2584.23	2724.23	3023.21	3161.52	3176.98	3256.45	3252.63	2983.34	2778.92	2991.48	3409.77	3347.83	3002.27	2676.08	2697.89	2915.25	2881.58	2878.94	2970.43	3013.21	3070.67	3030.55	2806.23	2950.07	3136.33	3028.14	3048.52	3003.02	2934.36	3083.64
37	123	138.253	148.296	146.034	155.15	153.671	183.972	212.763	247.604	280.609	380.799	610.316	931.494	1074.08	1157.46	1512.4	1667.45	1622.94	1917.8	2239.19	2395.24	2336.8	2431.52	2439.65	2495.09	2585.71	2578.5	2874.87	3022.89	2714.92	2724.65	3047.8	3090.02	3010.39	2681.38	2395.95	2391.22	2586.31	2730.44	2858.83	2959.65	2872.28	2510.91	2442.6	2417.25	2583.01	2714.91	2772.71	2881.13
38	224.752	275.048	313.629	410.992	477.867	689.349	1061.13	1563.08	2143.1	2616.47	2839.92	3143.11	2916.26	2743.13	2508.35	2517.28	2865.56	3014.15	3057.53	3466.89	3998.63	3889.57	3818.95	4056.39	3566.77	3471.02	3639.07	3430.82	3325.15	3306.34	3255.89	3333.78	3116.11	3402.61	3512.24	3756.75	3690.84	3418.37	3181.59	3079.99	3157.6	3097.31	2969.67	3071.99	2981	3052.44	2949.91	3035.32	3084.51
39	143.886	156.368	182.015	196.756	253.629	515.801	1042.25	1542.62	1910.05	2092.96	2359	2504.09	2717.3	3083.81	3767.47	3748.61	3316.93	3461.34	3795.72	3640.3	3642.85	3654.63	3518.41	3741.59	4002.77	3852.57	3458.08	3223.24	3405.96	3667.46	4024.26	3773.9	3604.16	3466.87	3487.51	3428.94	3376.34	3440.41	3032.66	3193.41	3443.06	3596.06	3474.67	3129.06	2849.4	3212.02	3092.36	3050.86	2888.51
40	183.07	195.169	421.097	488.282	507.292	642.963	728.694	1040.13	1422.35	1663.8	1790.94	1984.09	2157.76	2344.59	2579.44	2687.39	2704.46	2670.84	2654.32	2758.15	2914.65	3011.22	2905.68	2950.5	2805.09	2775.06	2730.91	2507.29	2433.39	2640.55	2449.83	2431.64	2548.77	2628.46	2506.56	2260.27	2310.31	2501.74	2528.56	2348.56	2211.76	2285.68	2483.3	2480.61	2384.82	2453.87	2527.95	2590.95	2510.17
41	403.213	477.62	572.206	729.447	1079.89	1606.25	2189.59	2693.96	2986.07	3602.6	4002.08	3755.95	2978.78	2691.39	2835.76	2944.37	3095.14	3224.68	2969.57	2981.15	3203.53	3288.05	3145.92	3127.92	3249.18	3206.7	3188.83	3206.59	3307.48	3158.1	2981.09	2753.86	2774.9	2861.76	2660.52	2737.55	2897.38	2819.53	2700.51	2482.41	2479.48	2724.59	2732.67	2787.29	2741.62	2728.8	2522.04	2390.87	2341.19
42	289.835	354.435	404.026	460.806	519.511	597.819	626.152	862.098	1155.49	1443.77	1861.53	2379.35	2630.39	2585.73	2516.41	2683.33	2820.9	2733.9	2712.32	2596.1	2466.11	2452.58	2408.08	2371.28	2559.12	2712.17	2818.28	2579.34	2319.4	2238.21	2573.65	2942.89	2733.16	2656.99	2461.65	2293.31	2379.75	2401.61	2578.85	2655.33	2491.36	2139.64	2138.07	2294.78	2449.44	2622.41	2658.58	2508.32	2501.52
43	174.254	176.926	181.939	179.162	190.081	252.022	327.708	495.463	791.911	1130.31	1377.49	1710.11	2300.52	2762.9	3071.54	3263.74	2968.93	2570.49	2481.61	2718.21	3070.14	3196.9	3021.27	2845.36	3079.03	3482.61	3688.16	3358.89	2792.34	2426.76	2719.76	3277.47	3667.18	3636.59	3457.69	3352.83	3377.97	3371.93	3095.99	2753.45	2898.53	3100.32	3051.45	2844.97	2684.1	2648.91	2782.85	3121.14	3165.25
44	335.331	388.561	516.858	629.963	796.475	986.138	1130.97	1417.6	1831.48	2378.48	2944.5	3458.64	3516.41	3440.58	3243.75	3277.3	3533.56	3721.23	3827.6	3809.55	3630.03	3671.6	4301.17	4566.53	4233.62	3840.67	3770.91	3876.2	3961.45	3782.44	3754.69	3632.12	3768.78	4035.34	3898.64	3933.79	3759.11	3808.14	3802.36	3750.99	3724.17	3709.23	3566.21	3357.19	3172.32	3118.84	3307.18	3486.67	3471.75
45	104.31	364.103	619.678	760.101	934.4	1069.37	1060.03	1048.71	1033.36	1147.99	1220.02	1455.06	1695.89	1797.91	1952.39	1832.48	1699.22	1849.34	2175.04	2392.66	2384.21	2088.36	1801.29	1583.72	1675.29	2024.53	2049.88	1794.33	1841.78	1856.57	1958.58	1922.02	1745.72	1764.07	1840.09	1848.19	1818.28	1663.66	1823.53	1903.86	1871.53	1851.48	1793.91	1720.99	1702.78	1706.28	1966.59	1971.4	1899.13
46	225.188	232.411	263.798	312.94	368.888	423.925	546.143	695.62	849.409	885.452	1072.45	1219.24	1262.65	1309.39	1486.23	1689.92	1877.34	2162.66	2511.68	2585.57	2446.64	2653.48	3031.93	3140.41	3130.38	3197	3338.3	2978.5	2885.68	3349.73	3168.32	3267.58	3184.42	3204.46	3500.08	3721.66	3712.4	3373.13	3083.79	3275.7	3307.87	3253.57	3457.24	3285.67	3238.74	3270.53	3333.47	3325.93	3066.95
47	114.53	322.509	417.022	419.111	451.456	527.016	570.454	706.167	907.032	1210.38	1632.89	1811.68	1866.87	1960.33	2269.63	2422.7	2644.82	2749.11	2745.01	2953.42	2911.67	2669.65	2749.27	3016.32	3139.12	3045.38	2744.62	2635.24	2668.22	2534.54	2244.01	2177.03	2051.73	2192.66	2537.22	2718.33	2683.77	2480.45	2257.68	2168.83	2491.75	2756.86	2756.01	2756.61	2526.38	2542.76	2873.57	2747.17	2837.03
48	596.64	576.248	573.004	585.346	682.165	887.478	1223.23	1696.76	2304.25	2872.59	2970.88	2916.48	3004.86	3016.69	3153.7	3569.81	3944.24	4340.78	4123.63	3647.69	3560.08	3659.53	3481.36	3210.09	3316.76	3426.5	3400.85	3466.06	3298.03	2942.97	3109.1	3387.33	3047.66	2919.05	3039.18	2721.25	2656.61	2877.65	3136.46	3044.58	2821.4	2942.13	2989.82	2953.38	2855.22	3009	2977.95	2680.21	2614.61
[truncated: 145 more columns]

## Sheet: Sox2
Embryo	0	0.00518135	0.0103627	0.015544	0.0207254	0.0259067	0.0310881	0.0362694	0.0414508	0.0466321	0.0518135	0.0569948	0.0621762	0.0673575	0.0725389	0.0777202	0.0829016	0.0880829	0.0932642	0.0984456	0.103627	0.108808	0.11399	0.119171	0.124352	0.129534	0.134715	0.139896	0.145078	0.150259	0.15544	0.160622	0.165803	0.170984	0.176166	0.181347	0.186528	0.19171	0.196891	0.202073	0.207254	0.212435	0.217617	0.222798	0.227979	0.233161	0.238342	0.243523	0.248705
0	61.0175	74.7714	70.8586	64.1463	64.4643	74.6141	93.4098	114.648	142.853	168.376	189.523	201.904	198.072	215.203	237.006	254.839	233.525	230.226	232.856	253.828	261.729	266.073	245.012	257.891	264.597	273.643	271.628	266.054	267.971	276.492	285.239	278.295	272.789	272.385	278.299	268.524	264.066	260.456	267.673	269.024	265.386	254.856	272.361	288.792	309.491	305.165	299.442	296.728	314.195
1	40.4524	55.9802	59.7895	61.9949	76.316	83.9175	90.6201	102.788	127.093	138.307	160.798	179.098	212.201	229.389	223.299	238.923	230.479	235.376	248.533	239.078	234.036	236.829	232.143	245.928	248.56	259.703	284.052	291.215	298.09	300.944	302.301	321.881	326.829	327.922	338.69	329.795	327.675	323.486	324.663	316.353	306.38	309.126	307.204	332.159	336.116	323.511	299.369	291.963	296.346
2	69.1475	84.8081	107.185	101.856	121.159	159.531	190.149	207.116	226.592	241.708	248.295	274.657	264.254	268.867	277.489	285.949	279.72	281.725	295.534	314.403	344.564	344.578	337.821	327.9	321.116	333.137	337.473	326.353	321.045	320.457	342.604	353.875	317.421	334.021	332.209	360.013	381.499	422.345	382.927	331.938	315.507	322.762	330.431	343.652	350.428	319.965	314.115	329.853	342.973
3	97.2173	121.101	100.256	102.452	132.145	150.536	173.538	202.432	207.491	235.402	235.74	234.002	239.954	241.474	239.451	254.765	258.111	254.907	269.96	256.829	260.864	251.139	263.868	271.749	260.153	263.332	271.178	280.231	278.069	289.772	280.923	268.491	257.82	254.857	250.922	260.895	265.389	273.384	264.745	287.357	289.022	258.601	259.527	272.524	270.373	250.305	260.004	270.818	268.702
4	49.803	47.013	42.4054	47.3034	53.6545	57.7992	64.676	73.256	83.3542	108.108	155.861	197.87	219.621	232.788	244.812	262.978	281.122	287.979	272.608	260.745	264.696	280.235	274.05	266.449	269.307	273.86	261.294	261.661	259.031	265.408	271.963	272.243	275.942	267.531	261.354	265.763	272.664	266.37	267.437	254.259	265.211	269.749	268.192	262.385	264.189	271.589	264.621	263.471	259.178
5	42.8462	45.3143	50.3538	61.2614	73.4268	79.2812	95.0075	116.468	149.457	192.103	208.11	228.92	234.727	235.798	275.832	304.515	293.167	300.959	304.438	300.31	304.153	296.042	292.441	302.817	326.54	340.796	330.866	316.623	315.874	314.283	336.437	377.533	340.056	328.789	328.48	333.599	329.216	339.26	346.123	333.728	337.526	335.175	338.783	372.707	376.309	361.718	347	323.744	346.038
6	52.6094	62.3627	75.1165	89.8071	99.6231	106.109	123.186	129.565	147.83	144.686	162.37	186.135	192.233	200.983	199.581	206.238	228.393	241.558	231.974	235.016	239.829	240.539	229.526	243.212	265.896	265.725	251.797	245.327	264.805	257.875	261.819	254.431	259.621	265.107	258.976	258.828	250.874	258.053	257.972	267.864	264.843	264.394	272.706	289.146	299.915	285.362	286.711	285.513	283.308
7	76.1022	92.498	104.785	127.626	156.633	165.047	173.368	184.163	193.08	199.801	214.372	220.727	206.298	227.561	237.822	241.705	231.739	221.021	247.924	247.124	249.473	267.15	250.793	242.154	245.619	250.821	251.161	245.211	266.587	280.739	290.557	274.454	260.352	263.917	259.807	267.673	260.617	266.961	265.95	260.689	259.691	260.327	270.04	273.105	253.332	262.826	267.1	264.963	277.147
8	29.875	45.2059	48.4118	46.9412	46.0216	50.4837	58.9248	75.418	86.1285	112.899	126.667	138.068	152.457	155.228	151.85	149.648	157.425	165.687	183.573	185.315	183.706	203.683	212.83	220.745	213.67	206.649	209.702	217.081	228.278	228.633	238.566	244.137	243.393	224.608	240.484	261.289	246.392	240.853	238.78	241.645	258.212	305.27	284.652	280.506	303.269	324.339	330.237	332.605	345.275
9	110.599	122.103	128.539	135.603	142.008	146.489	148.663	160.717	182.92	199.973	221.188	236.413	250.031	245.824	244.548	266.18	295.11	305.763	296.216	291.14	309.681	317.498	334.918	353.975	349.2	335.694	309.9	311.217	334.157	357.722	376.496	405.176	380.531	354.567	336.167	312.432	324.778	321.301	334.433	355.512	350.733	328.648	329.633	421.432	459.675	359.072	327.265	324.96	338.977
10	59.7473	67.2443	54.6364	71.2138	81.5209	83.8401	100.475	109.251	131.714	140.695	159.328	191.18	217.29	223.419	218.793	227.922	219.312	221.148	243.686	295.219	280.805	257.177	242.666	252.914	246.723	248.425	248.994	249.842	259.505	275.35	259.671	261.309	254.438	259.095	250.833	245.674	244.712	244.188	242.169	247.935	250.782	246.864	239.327	264.39	273.647	251.319	243.453	251.902	260.399
11	80.9346	63.7246	75.0959	76.6667	89.8981	97.9339	109.823	120.173	142.563	149.818	162.97	177.711	182.327	189.291	191.606	204.167	219.561	235.152	220.584	229.884	243.474	244.922	244.83	247.667	251.3	263.917	269.355	283.165	266.107	266.684	274.29	294.838	295.305	278.86	289.081	275.813	267.387	268.22	275.61	280.159	291.524	283.823	287.531	297.144	299.769	294.657	294.17	306.251	320.79
12	72.8843	71.1579	67.8188	77.7239	69.2822	78.8322	106.095	104.474	113.947	117.806	138.426	137.848	173.514	196.314	217.131	222.682	243.693	255.825	281.206	292.211	289.754	283.154	280.17	276.507	276.792	290.146	303.774	302.768	301.416	290.372	295.434	294.474	292.326	302.533	305.188	294.251	297.439	305.841	309.028	313.906	315.77	308.573	322.538	327.699	325.488	314.383	307.049	318.926	309.314
13	51.665	64.5184	66.0833	68.7349	71.0807	82.4796	104.204	123.298	157.051	157.131	165.348	172.84	178.305	179.406	187.177	200.106	199.224	202.39	205.015	206.549	213.312	214.639	225.615	229.296	208.03	207.664	207.58	206.799	222.523	220.774	221.644	224.242	226.639	228.409	229.831	219.417	221.948	229.31	231.232	229.587	236.518	233.658	242.295	244.691	235.254	240.206	239.9	247.849	250.517
14	58.253	57.9217	60.195	70.0494	76.2492	89.8754	103.631	128.98	135.424	161.252	191.826	208.899	206.338	227.626	244.051	239.577	239.001	244.272	231.241	227.862	229.961	241.663	247.816	249.002	251.748	262.12	271.155	277.42	270.982	273.926	286.452	299.055	303.957	288.993	284.269	279.256	284.713	289.827	298.655	307.405	309.202	287.836	283.527	277.881	279.758	287.988	294.699	337.753	337.408
15	58.4286	44	47.1333	44.7053	49.6603	53.0199	56.585	63.1094	60.9062	63.1297	71.7442	93.8721	107.145	122.639	131.05	156.02	181.356	191.08	207.153	214.941	237.407	254.844	273.205	261.626	263.76	252.802	253.161	259.891	266.685	279.709	274.492	266.925	281.422	303.557	302.825	288.411	290.809	285.344	293.571	305.265	304.637	301.854	293.162	305.152	309.402	317.19	311.688	319.499	343.705
16	57.4651	52.8399	77.865	79.419	107.093	133.599	123.386	135.63	150.358	174.216	180.891	188.828	197.888	200.111	205.876	212.959	219.568	239.264	245.175	241.538	237.025	229.466	216.711	245.295	259.618	247.598	227.948	228.691	225.768	231.435	220.902	231.876	237.972	240.222	261.551	266.347	273.123	262.157	261.409	256.898	247.776	256.61	271.159	275.528	284.935	280.052	266.73	270.477	298.331
17	71.5655	90.3095	94.9925	100.854	110.553	127.81	124.221	158.915	183.221	180.853	192.867	201.517	199.633	220.805	226.3	235.588	237.308	250.203	257.636	255.922	261.818	264.218	250.333	244.016	265.221	249.455	249.515	254.071	261.184	257.453	269.339	261.167	247.356	252.504	255.809	245.538	242.41	239.008	237.607	241.144	252.055	245.577	244.316	248.424	250.693	242.624	244.678	250.992	255.89
18	70.8667	56	70.1655	86.3811	81.4934	104.127	112.716	142.461	180.157	198.096	211.902	215.63	223.435	225.954	230.232	238.244	245.442	257.379	267.131	285.517	295.399	325.2	307.395	303.952	301.115	300.384	318.68	325.632	365.529	377.845	357.138	333.562	329.961	349.003	347.001	328.231	327.405	374.258	434.055	449.171	398.573	378.765	353.309	348.954	384.963	370.308	349.371	371.54	374.878
19	30.8667	50.5679	54.8162	64.1644	59.3791	71.2678	86.6795	115.79	147.325	161.317	171.809	178.283	189.517	201.232	186.414	191.986	205.591	217.759	233.658	239.091	227.941	224.011	234.109	232.54	247.974	267.373	255.666	243.91	236.346	235.031	238.428	226.523	235.454	240.466	260.821	259.697	260.785	256.604	258.778	266.002	282.271	269.382	270.702	272.77	289.372	271.083	278.928	277.657	266.638
20	61.7305	73.7103	75.2857	87.6607	107.791	133.665	140.484	137.655	176.804	205.579	219.605	213.636	212.294	229.11	241.187	239.918	258.066	262.075	250.462	254.399	263.425	288.859	265.703	282.103	307.486	312	299.753	301.465	288.004	281.65	286.047	274.963	274.682	275.159	285.688	291.595	310.045	324.627	318.403	306.442	325.042	351.866	348.595	312.243	301.375	305.523	319.73	327.338	321.811
21		78.8333	106.6	121.183	123.275	137.4	181.853	247.181	432.072	880.654	1562.14	2251.75	2668.01	2816.96	2827.12	2587.4	2447.19	2496.2	2955.73	3429.95	3323.77	3099.12	3402.94	3676.98	3638.6	3364	3163.66	3051.14	2912.9	2990.28	3040.47	3133.53	3285.25	3180.14	3125.55	2950.99	2937.16	2836.3	2655.4	2562.15	2537.48	2773.69	2923.37	3056.48	2901.89	2867.68	2878.45	3082.91	3053.33
22	76.8664	90.5667	102.018	148.284	155.452	174.657	192.597	205.158	229.77	239.123	231.005	233.767	228.4	216.272	217.195	232.17	238.877	253.284	261.97	263.607	265.002	276.76	304.339	314.468	319.258	328.272	395.281	455.813	454.089	416.366	346.201	321.643	338.417	337.878	334.517	336.212	328.499	338.56	335.789	343.893	337.683	354.352	369.348	399.144	399.363	372.655	344.647	365.924	444.225
23	39.75	29.1579	33.8939	36.5965	38.7017	42.2218	52.0398	73.9802	100.202	126.379	165.293	203.344	208.395	216.711	225.773	236.548	237.348	233.72	240.777	247.838	252.941	245.722	240.757	252.802	248.941	280.405	312.062	311.465	307.196	316.757	282.346	274.901	266.253	269.587	289.723	278.953	269.13	263.638	271.847	284.428	274.601	270.35	276.472	261.902	280.955	297.983	281.511	289.321	293.937
24	59.2744	54.8993	65.5693	57.4774	81.6813	126.588	153.625	160.054	179.414	191.042	217.499	204.285	214.075	253.847	264.241	254.928	256.354	271.91	271.787	265.142	269.153	263.467	258.669	260.757	260.738	266.263	274.169	280.503	284.226	281.986	280.711	281.374	284.081	278.188	282.736	285.947	288.46	286.964	299.665	300.213	286.66	282.46	273.698	289.202	289.314	293.631	300.685	310.886	308.093
25	84.6772	90.2703	106.025	117.405	133.091	146.993	170.14	164.002	157.053	151.965	168.607	185.505	211.872	234.607	230.836	241.869	268.91	280.2	256.288	237.021	228.037	250.894	270.046	269.78	265.139	273.401	277.81	273.498	270.903	262.192	248.445	257.784	265.087	252.231	256.008	267.287	261.552	262.328	272.834	258.536	253.294	264.777	262.148	275.177	275.752	266.285	270.709	268.962	265.545
26	100.415	84.1478	107.017	121.536	153.085	170.91	174.36	190.815	204.656	197.777	228.93	251.796	276.343	296.667	318.554	337.294	333.383	308.285	319.966	426.591	503.429	508.018	476.867	367.162	334.006	312.228	337.947	363.071	396.438	425.509	390.635	340.918	330.717	346.333	350.58	381.757	412.422	411.152	382.483	336.965	328.621	330.94	371.257	408.738	402.508	399.083	468.46	520.091	452.461
27	47.3263	38.5804	34.6991	39.5448	49.6496	49.2401	55.917	70.7466	88.7902	106.874	125.307	143.053	150.658	173.198	178.204	198.694	224.66	253.993	259.214	244.145	224.333	226.508	233.154	228.109	251.942	227.372	250.08	268.042	239.696	232.468	232.557	245.94	262.086	250.65	242.477	241.79	254.257	257.093	251.515	264.438	252.14	247.787	283.811	290.11	254.364	250.378	252.704	243.619	244.655
28	76.2415	99.2108	102.114	120.947	139.384	164.343	177.359	196.816	204.735	200.275	185.058	185.78	191.517	199.557	203.375	209.601	222.77	217.933	222.593	233.923	242.536	260.589	251.866	250.633	261.413	277.329	271.513	263.012	266.358	265.269	267.221	256.535	244.862	247.775	244.159	264.215	277.413	272.221	258.493	253.549	251.862	261.309	265.203	262.635	242.321	247.13	245.015	260.07	260.654
29	87.5745	72.5484	73.604	69.8846	64.4215	59.5417	61.6049	66.0302	72.3084	100.771	151.651	198.64	228.665	306.668	494.472	582.371	418.181	270.465	245.602	257.964	275.517	291.889	292.518	291.041	307.655	306.012	290.9	303.966	363.237	402.88	353.95	306.222	286.14	303.901	299.286	297.755	304.216	332.796	356.981	373.241	372.223	342.793	332.131	311.003	322.449	419.921	408.139	411.494	376.334
30	31.8889	43.3509	52.3015	60.1797	62.423	69.8399	56.2448	69.5934	71.0211	86.0147	126.814	126.776	136.471	140.685	160.375	170.015	176.237	183.494	189.187	183.904	189.688	192.704	191.218	210.099	207.988	194.54	210.859	232.108	214.87	211.328	201.317	199.066	201.479	200.16	202.836	201.398	203.376	200.691	203.442	208.698	220.992	230.564	225.254	218.192	228	212.916	209.914	205.76	212.391
31	62.683	70.2679	79.0116	99.0811	119.81	141.945	161.79	182.189	183.833	184.274	173.681	200.331	224.083	225.967	224.989	208.224	219.076	243.279	242.54	247.694	242.96	228.06	231.23	237.639	256.148	246.824	237.417	238.447	237.952	245.831	305.805	341.322	279.922	286.981	264.179	253.09	275.115	273.777	271.588	257.369	250.506	254.618	248.795	250.153	260.443	269.124	268.489	272.488	286.588
32	122.181	114.244	118.909	160.178	181.852	222.62	212.083	212.623	205.212	188.861	198.587	189.98	200.827	191.096	197.363	203.555	210.665	232.203	251.797	223.237	232.905	226.299	245.696	270.96	273.278	298.019	298.008	300.439	273.804	257.454	272.876	279.169	322.343	348.279	337.284	345.471	392.788	322.28	295.797	293.795	290.032	324.449	348.437	362.989	309.54	309.069	333.539	338.321	303.712
33	38.0833	34.8875	40.8509	42.4971	51.054	55.1563	65.6687	58.1054	72.9789	84.4184	130.541	148.336	159.184	180.107	193.117	214.65	228.982	252.321	278.367	329.054	352.254	347.191	293.193	283.395	319.276	323.858	314.106	303.102	296.251	296.383	321.602	335.6	300.006	281.817	260.737	263.3	263.332	257.381	254.203	252.2	261.447	257.497	260.458	265.982	268.246	263.203	268.142	262.407	253.553
34	79.0806	93.5325	66.7176	74.404	78.713	71.3787	66.419	78.0926	99.9429	103.112	106.813	122.25	138.058	164.818	178.992	198.769	218.939	239.783	236.416	253.98	248.212	254.673	263.009	273.043	279.723	267.508	264.22	277.066	287.654	271.34	271.695	275.121	269.95	271.621	270.017	271.155	279.365	294.001	302.734	303.956	283.62	296.818	292.75	286.695	286.379	288.105	298.102	288.221	295.947
35	56.8171	67.0865	62.739	63.8089	71.7527	93.806	114.939	141.701	172.582	173.775	199.492	198.971	196.97	214.208	254.141	258.021	264.184	271.916	280.984	293.827	291.931	301.078	280.371	269.786	256.154	264.59	288.407	305.006	328.914	337.487	342.616	332.47	321.361	323.35	324.674	314.729	311.065	314.79	320.46	305.282	342.055	429.725	470.379	400.809	339.069	333.932	322.275	320.395	322.494
36	69.6276	90.1667	100.451	103.607	110.965	112.386	124.925	119.832	132.515	159.084	173.612	182.248	183.263	187.793	199.173	219.593	226.323	239.033	255.395	247.386	258.073	259.401	268.032	279.255	298.737	288.667	291.587	286.26	291.106	307.86	305.819	318.1	307.264	306.647	297.274	286.386	300.462	313.254	310.526	310.353	316.063	303.066	316.949	315.075	311.217	330.643	335.1	341.667	362.186
37	77.5341	91.438	125.5	123.35	123.809	113.977	125.496	110.832	123.379	132.741	145.522	150.811	164.17	178.268	168.234	176.718	187.448	210.359	215.011	221.555	221.419	245.899	268.772	285.377	289.677	306.528	303.272	300.391	310.756	324.165	305.189	289.39	287.31	292.298	298.154	303.525	322.802	317.344	305.329	305.193	308.812	314.236	327.966	332.307	325.382	331.779	332.881	315.09	302.612
38	63.3133	78.9358	71.977	78.5	79.419	87	93.0169	108.561	105.001	129.709	147.515	148.941	178.085	211.243	210.394	206.72	228.982	229.298	243.91	232.069	247.897	243.937	243.254	243.288	253.455	243.115	256.695	266.953	257.481	254.816	243.763	244.844	257.774	254.301	254.574	251.105	255.808	269.064	273.852	276.693	276.209	274.55	280.084	293.084	282.372	289.609	282.152	276.626	277.019
39	75.264	71.9276	69.6053	75.1503	76.6896	86.0462	96.6012	100.634	126.295	126.039	166.521	163.442	171.273	184.957	177.693	197.451	208.138	230.956	236.608	251.717	254.188	262.379	261.997	251.852	244.206	257.625	257.83	261.106	263.693	272.106	275.32	291.917	282.222	279.162	286.938	275.223	279.169	272.315	273.778	273.174	279.673	269.64	280.368	291.818	288.71	294.517	288.452	288.649	300.593
40	94.7712	83.6801	99.2943	101.372	112.164	113.066	106.732	129.602	143.705	151.974	180.377	179.58	183.613	187.527	200.621	221.407	239.196	259.537	248.429	238.882	246.776	262.71	281.58	277.447	282.168	279.801	286.558	271.091	266.64	271.333	274.444	264.487	283.778	288.358	277.279	262.464	261.852	271.922	274.675	273.646	281.001	305.09	301.839	318.932	339.329	341.022	338.926	336.167	325.514
41	105.86	102.23	117.183	120.147	109.702	113.586	123.588	126.404	126.326	122.759	129.97	143.397	171.111	172.276	181.319	188.621	206.366	211.079	208.441	230.31	245.204	236.965	235.314	233.087	239.998	256.256	273.171	289.379	288.792	289.316	304.946	319.128	326.365	337.017	325.051	328.353	318.052	324.769	314.93	316.23	311.275	320.512	351.022	374.375	350.217	337.857	329.929	332.827	334.872
42	113.602	105.42	122.959	100.385	111.331	123.042	126.893	128.894	122.187	131.113	132.012	142.432	136.615	159.524	162.253	173.816	204.113	217.274	222.117	226.618	244.215	243.818	267.517	288.829	298.678	336.52	348.219	339.227	341.554	383.582	367.01	309.34	293.82	311.468	329.863	324.268	330.951	334.515	317.731	328.995	350.572	364.94	347.224	342.562	327.805	334.404	351.602	353.574	350.712
43	55.6316	64.7576	58.7465	76.3729	81.7619	98.4605	107.352	104.36	122.498	127.107	124.686	146.955	166.865	183.862	205.641	222.123	228.398	221.331	227.232	245.486	256.76	264.663	253.421	246.22	275.039	287.945	281.609	269.927	280.334	267.36	270.754	279.049	273.365	271.475	274.311	272.432	291.224	294.953	303.24	297.007	277.062	274.614	291.146	300.876	295.286	299.847	316.471	321.409	325.579
44	91	80.9474	78.0217	78.8636	85.816	83.0287	101.9	111.849	92.8668	95.3854	107.299	117.994	128.638	131.365	149.79	161.596	179.826	195.666	193.684	214.768	215.191	212.296	229.463	223.015	242.995	243.974	261.611	290.041	292.212	281.332	281.449	296.899	290.413	281.737	289.952	296.915	308.78	289.065	301.21	380.072	385.314	333.395	303.04	288.734	304.415	295.709	297.315	303.2	305.29
45	81.2925	69.9239	72.9486	90.6971	91.7717	85.5924	102.979	113.384	124.141	147.673	183.633	219.152	204.729	206.56	217.498	223.9	246.161	259.27	244.352	273.736	270.94	260.844	261.721	271.188	279.457	271.403	267.074	269.699	264.359	272.658	267.56	252.666	257.425	265.348	276.425	282.666	270.924	257.407	269.329	275.511	273.979	273.999	271.556	281.037	279.667	281.451	272.601	272.153	274.215
46	54.0184	85.885	82.1542	77.1901	79.5714	82.3723	119.441	126.782	147.254	177.45	210.11	253.984	250.926	268.174	250.048	254.175	256.073	253.443	253.408	289.661	302.806	287.486	305.335	320.318	331.903	337.867	312.53	309.621	324.13	326.292	328.407	344.477	357.412	345.854	343.449	357.883	360.164	353.174	352.661	346.857	355.758	356.293	348.557	391.943	407.164	408.48	383.94	383.274	370.588
47	71.9664	79.3892	84.5735	119.397	113.887	131.843	147.627	166.71	200.331	202.257	199.741	218.208	231.185	260.758	293.103	317.016	329.982	318.703	285.015	276.118	286.526	288.448	290.948	292.482	284.133	282.021	288.272	292.351	299.229	313.954	325.156	324.279	321.132	333.328	329.581	334.264	358.629	333.142	316.697	316.718	336.803	336.086	347.907	344.428	340.022	336.043	335.473	338.319	336.727
48	52.6667	58.8824	44.2381	41.3469	49.7864	54.6109	66.0293	65.0417	67.9333	78.0861	91.6904	95.8795	101.229	106.437	122.083	187.363	234.616	319.981	367.379	372.075	332.215	285.945	274.061	277.913	273.204	282.098	286.673	288.506	296.57	297.588	296.073	295.863	301.467	320.619	320.78	319.271	323.166	337.839	365.372	352.742	347.532	342.213	340.472	328.379	325.078	352.053	368.217	377.661	342.826
49	43.325	39.8621	58.7143	33.7391	47.0323	42.95	47.4373	50.2829	56.4681	65.0727	88.5218	110.785	125.114	153.449	173.738	188.407	192.406	199.187	200.545	202.102	212.906	231.518	240.797	254.424	238.096	236.298	219.733	207.723	202.835	203.083	214.894	229.74	235.766	237.573	235.707	233.677	228.897	227.948	232.421	230.783	222.317	226.15	223.499	226.866	231.979	248.775	253.427	253.994	254.865
50	94.106	104.471	98.1693	104.203	109.36	123.979	120.64	119.874	112.687	125.819	123.456	121.591	122.196	131.989	127.788	136.89	141.475	135.179	144.086	146.439	160.314	180.019	185.447	185.277	202.217	212.364	207.145	198.471	200.693	193.063	211.606	218.221	224.088	229.96	232.298	235.798	238.779	250.148	260.463	264.777	282.15	300.943	293.251	318.605	359.967	334.075	376.682	394.659	343.157
51	102.78	97.7824	104.207	105.344	103.337	98.2791	120.598	111.46	121.184	124.359	122.9	131.118	144.241	172.398	184.373	196.113	217.018	231.362	247.173	250.311	246.644	273.663	253.545	244.195	231.028	238.391	232.948	239.742	235.194	236.033	244.936	248.154	254.514	253.36	271.226	269.005	278.532	272.568	267.205	275.747	278.972	293.516	292.93	288.604	300.907	299.375	291.609	279.618	279.065
52	101.793	98.8087	104.58	102.232	105.484	106.354	104.556	108.078	114.362	112.84	117.988	136.131	136.646	145.569	155.583	166.63	177.386	200.265	203.218	205.616	211.276	219.025	237.778	246.933	270.668	269.806	271.649	283.015	275.613	271.748	269.292	296.546	312.322	314.138	290.252	278.159	287.084	291.991	313.294	291.059	274.876	274.72	276.412	313.954	327.096	327.066	304.956	302.612	287.956
53	63.8067	73.2059	82.0375	79.8512	86.5991	94.6951	99.496	116.384	134.459	135.242	162.162	170.974	183.087	199.06	234.025	248.477	250.849	257.975	238.235	227.023	243.895	266.696	281.083	280.085	260.402	261.621	276.689	283.068	278.992	275	274.326	273.709	289.779	292.746	300.939	308.857	303.995	311.623	317.844	327.172	331.148	297.39	285.964	287.838	302.867	320.162	306.421	303.079	302.805
54	59.4973	74.3556	83.3665	91.3545	85.7412	84.5905	84.793	77.1235	72.6719	70.3798	81.1643	83.4398	95.4426	109.16	123.465	141.051	162.13	164.172	157.97	160.324	165.715	167.956	172.808	187.299	187.878	201.174	205.526	214.543	228.951	244.55	254.322	260.76	264.932	268.018	270.341	281.533	285.782	294.287	299.305	313.915	333.913	355.137	348.12	327.93	341.208	337.595	317.335	321.019	330.917
55	61.2807	67.9856	66.3333	79.9636	80.3895	92.6833	102.177	98.9531	107.345	113.133	131.819	143.083	163.283	184.605	180.956	194.489	202.99	212.79	219.022	215.151	228.524	240.451	240.147	251.759	261.791	248.097	238.579	241.698	247.479	242.024	246.121	248.969	247.783	255.807	262.996	264.953	255.761	252.39	263.09	260.389	265.536	260.901	245.219	259.773	277.429	268.884	250.85	244.005	258.681
56	60.7028	60.8724	58.7161	72.1022	78.9781	77.3797	80.1425	95.609	115.197	115.442	118.641	138.222	156.776	157.474	173.263	191.483	197.559	191.699	218.243	227.346	240.318	244.777	227.744	237.566	245.794	250.611	270.79	252.98	267.735	286.89	287.358	289.24	295.174	309.569	334.542	326.574	313.717	312.463	323.386	329.247	334.286	321.792	305.859	304.201	308.997	318.814	353.043	348.627	327.894
57	232.667	325.899	378.192	503.066	653.699	785.276	869.436	926.735	1061.9	1198.33	1188.03	1180.57	1169.21	1407.24	1280.83	1318.07	1843.63	1918.18	2137.77	2334.25	1910.68	1780.59	1763.93	1762.28	1704.98	1606.28	1705.65	1798.34	1955.33	1999.87	1900.62	1662.35	135.425	116.893	97.6222	86.5241	80.9506	69.8149	63.4543	63.0649	55.8733	53.6368	50.0671	47.35	50.8338	47.7968	44.8059	44.8231	39.7392
58	56.5847	58.8056	71.1436	68.3013	75.9438	96.2871	121.982	135.26	168.403	194.712	220.601	232.133	216.45	239.871	280.188	298.2	305.195	297.249	301.621	276.605	274.288	270.81	250.334	248.959	261.558	255.725	248.889	262.293	281.782	300.869	316.292	329.089	306.154	292.453	287.22	298.367	304.865	321.015	336.522	326.008	318.722	302.961	291.484	289.327	297.744	310.679	308.647	306.543	289.761
59	83.3249	80.4123	77.4545	84.1034	76.8977	89.635	86.3753	84.2874	99.3806	102.307	105.906	125.355	136.696	151.227	165.592	181.623	188.276	198.283	196.786	190.093	197.346	197.028	202.249	225.763	240.668	277.554	290.815	307.111	292.513	276.543	285.302	287.516	304.602	317.996	348.081	340.828	305.004	267.726	270.239	267.116	274.673	288.992	309.093	315.961	313.254	332.826	354.901	353.739	342.337
60	25.8769	40.6045	44.0592	42.2115	62.2393	67.8809	73.4085	89.5928	102.194	112.11	131.188	151.582	162.952	178.58	213.672	219.883	228.942	221.464	213.253	210.905	198.921	198.362	203.951	218.303	232.869	234.881	242.607	249.698	244.058	231.543	236.916	232.67	232.483	234.944	254.271	265.751	260.963	253.18	245.051	262.489	266.37	271.826	258.355	255.505	262.616	281.397	289.133	283.45	267.134
61	75	25.6364	25.6582	29.064	34.186	34.6466	44.9736	60.2261	77.1538	94.0395	110.418	127.882	141.743	168.927	184.101	195.423	207.345	225.953	227.051	231.154	227.971	230.37	241.95	238.042	235.899	245.841	261.58	261.186	266.824	274.888	265.071	253.132	239.323	244.345	246.677	246.512	247.924	243.026	244.426	242.927	262.283	262.757	264.342	274.047	266.371	251.674	263.088	268.408	264.101
62	74.8651	81.1873	72.2366	74.25	79.9754	78.7731	99.7171	95.8259	111.551	135.502	153.221	175.401	180.102	192.686	195.67	218.967	222.773	219.993	249.16	253.282	253.632	247.04	287.396	305.606	302.486	291.927	286.816	289.43	291.374	295.129	291.586	300.415	300.765	293.764	305.73	298.991	315.181	302.995	316.079	330.812	317.17	299.687	316.854	348.785	364.187	363.631	348.065	317.552	324.965
63	2255.67	2428.51	2445.81	2510.62	2485.51	2536.93	2023.67	2015.33	1938.4	1935.78	2207.12	2216.16	2126.12	1823.31	1473.55	1411.28	1219.64	1061.47	1021.5	1030.66	1071.44	1142.6	1019.2	849.289	756.701	613.97	500.835	503.438	615.117	754.416	776.595	814.388	861.852	873.058	794.974	685.523	579.884	463.434	346.68	901.586	978.615	1090.3	1270.84	1023.76	1102.25	893.57	813.03	824.514	407.601
64	80.967	65.1711	74.4902	81.0403	95	97.5902	111.3	119.068	136.264	149.541	165.41	155.403	165.176	182.91	193.14	205.382	223.562	258.013	246.571	248.169	266.007	267.897	236.922	239.286	256.071	257.13	270.532	261.526	252.039	254.677	246.003	251.916	255.383	260.246	284.323	291.378	289.71	282.443	286.259	269.466	255.393	267.812	281.273	281.1	293.344	291.45	271.548	268.254	262.495
65	45.5789	44.0303	49.2955	50.6182	57.8571	56.1224	58.6991	51.3356	53.4555	56.5064	61.1932	63.7373	70.0923	74.9159	89.7434	114.503	158.868	178.466	200.566	243.561	257.961	277.085	314.621	316.362	303.356	299.184	288.808	303.949	301.399	295.293	284.682	288.272	318.235	343.186	348.666	333.384	331.948	320.837	295.061	290.383	290.845	315.19	339.144	351.875	346.501	345.04	340.06	350.918	347.917
66	63.8897	53.3982	66.2946	67.8259	60.3042	74.7857	79.1409	79.3656	87.2794	98.7674	99.0223	105.152	119.345	139.155	127.44	149.748	164.706	173.291	171.678	179.435	199.238	194.142	208.178	224.407	227.319	233.875	237.403	230.374	212.744	198.445	203.192	206.908	205.221	230.058	229.388	223.834	221.875	228.089	233.968	230.852	232.021	218.341	222.087	220.385	218.286	219.766	227.531	223.11	212.66
67	84	50.5312	42.4091	52.6458	51.7424	48.738	46.8938	46.1014	54.9705	58.153	67.1246	75.082	98.4398	123.598	137.459	164.937	176.439	178.954	173.138	169.269	181.584	183.942	181.944	188.233	181.742	195.613	191.042	195.441	206.897	217.81	208.426	194.356	204.633	213.559	219.167	212.932	220.084	224.98	228.216	233.1	233.745	219.008	226.153	226.539	225.836	229.628	223.555	222.685	241.854
68	82.0899	105.983	119.3	106.169	116.831	133.883	144.938	145.753	158.195	156.602	158.512	158.75	156.378	164.453	179.042	202.105	213.118	212.372	216.963	218	213.999	217.371	227.137	227.391	242.104	247.886	255.747	273.666	290.309	291.763	290.681	282.735	275.282	268.483	267.86	271.993	269.063	263.275	270.525	274.118	276.092	266.619	263.704	275.998	279.043	279.705	271.655	281.366	269.548
69	56.7969	55.2727	66.3211	63.9259	73.7905	84.6653	90.563	97.5503	107.47	128.49	136.138	138.879	148.327	157.842	167.347	190.97	214.458	265.865	308.955	270.259	265.075	245.325	244.478	246.132	263.236	272.181	292.6	315.079	315.652	320.046	323.939	320.032	308.768	324.382	350.861	358.246	362.483	354.404	348.227	349.891	356.002	355.101	353.165	355.554	340.063	347.056	382.905	410.592	402.049
70	41.0897	42.9573	49.6951	50.5517	48.8166	57.6247	59.0713	66.6682	83.6355	79.3939	97.8156	113.341	130.038	137.094	147.423	160.931	169.744	170.604	166.316	185.013	205.456	203.681	216.209	208.569	217.871	201.781	205.653	210.615	218.738	231.127	233.132	239.113	244.93	251.303	251.593	251.021	250.326	249.796	246.318	258.828	256.137	247.625	242.337	246.862	259.563	252.32	264.463	261.583	253.03
71	68.4151	77.4375	79.9256	76.6282	93.5829	90.9862	100.059	87.565	82.5437	86.6642	91.1549	103.099	111.2	107.564	124.302	155.667	167.93	181.047	191.347	215.652	245.105	250.08	217.118	227.942	228.079	236.647	237.562	241.214	239.316	261.43	297.425	308.537	302.735	285.775	285.986	288.634	306.437	317.636	320.55	309.985	305.538	313.217	369.311	327.636	304.625	296.783	300.864	318.259	337.771
72	54.7273	51.6304	56.4301	58.965	60.7608	60.2226	65.5838	78.0407	78.9205	76.2045	97.5234	110.364	122.581	127.302	136.428	137.667	154.82	198.613	243.93	277.112	328.085	340.181	316.918	317.518	304.117	285.424	276.795	254.767	277.868	275.653	265.616	258.92	269.769	281.799	277.449	271.415	281.267	302.345	302.4	306.951	295.108	283.135	301.133	306.19	299.729	295.291	307.023	326.045	337.135
73	68.0375	73.7962	64.8632	78.1617	74.7709	76.8446	87.0769	86.9829	87.9892	99.1561	111.096	115.087	130.366	143.464	144.965	174.055	186.183	184.993	205.976	206.076	195.676	192.331	194.232	201.678	208.272	209.162	218.631	220.829	222.922	222.298	224.258	224.894	241.481	258.787	258.464	260.713	247.973	228.68	235.312	277.462	269.626	247.083	243.312	258.71	267.712	270.019	287.055	277.959	254.468
74	71.8077	68.4488	81.5154	79.6904	83.3217	88.5406	84.8145	89.2033	100.395	100.929	107.822	98.4557	112.635	118.133	117.716	131.557	146.456	159.553	183.932	196.938	226.582	257.409	268.746	287.4	268.763	268.46	284.652	327.431	338.547	335.528	313.001	293.573	285.423	302.454	328.704	374.644	390.459	376.873	342.285	324.421	324.591	321.111	331.665	340.192	359.202	345.006	352.91	347.154	329.461
75	51.1953	58.3602	60.767	72.5274	78.6145	84.2852	104.416	111.979	139.324	162.881	160.347	167.762	161.258	171.164	181.293	194.091	203.305	199.041	211.307	225.086	234.507	226.455	218.493	226.68	227.696	225.071	220.655	241.214	253.359	239.611	237.129	270.727	294.414	286.673	269.636	238.73	250.888	260.05	245.409	248.117	260.36	250.746	240.573	258.032	281.959	274.675	256.962	256.478	255.158
76	39.9297	30.4184	46.1588	48.1659	52.5677	55.9132	61.6419	72.4305	87.9646	86.8653	94.8065	101.521	117.118	119.092	110.824	113.521	115.039	119.746	123.023	138.241	143.963	147.21	150.285	152.359	148.802	148.642	162.95	171.481	178.474	175.017	173.448	184.028	186.76	194.141	206.35	183.562	181.128	188.872	196.289	189.487	190.93	186.802	187.803	195.82	198.209	207.256	203.751	200.791	206.861
77	59.9059	63.3718	74.8563	73.6327	88.0942	96.8828	113.195	122.128	136.016	153.645	164.133	172.41	188.901	188.179	192.301	193.057	203.424	196.741	222.604	236.594	270.263	260.305	261.426	252.371	259.538	264.357	268.776	268.061	266.167	274.384	273.13	270.063	269.945	268.523	271.555	302.634	305.609	306.894	286.832	272.54	271.869	272.831	291.381	292.136	292.527	293.714	304.238	319.207	336.704
78	61.6176	86.9826	84.6159	67.8037	71.1272	81.5559	83.7118	81.0941	76.9276	78.0773	92.9528	91.1775	103.88	108.367	110.181	110.844	124.859	140.342	151.428	160.08	162.956	176.332	177.388	191.885	193.656	198.036	199.491	200.501	201.832	201.412	209.565	211.183	224.001	228.216	223.492	217.955	224.666	227.652	221.973	217.048	227.048	224.735	226.531	232.004	227.816	226.1	227.288	220.626	235.434
79	58.4789	65.0198	49.5	55.8864	72.7475	76.059	91.9978	120.42	142.649	145.777	156.805	173.834	190.909	214.301	217.146	212.994	197.63	218.681	218.615	233.511	231.341	232.557	236.095	244.123	238.788	246.27	275.537	268.087	262.299	274.556	295.275	312.431	301.409	306.774	299.48	290.376	285.008	276.726	270.164	288.446	288.522	290.402	281.395	277.814	274.942	281.259	298.032	311.352	294.896
80	33.2833	37.5326	46.441	47.6076	45.9312	62.6184	86.9296	129.658	132.561	141.664	145.927	164.578	176.512	194.119	193.84	197.453	187.903	196.273	198.406	215.304	244.86	248.789	234.858	234.973	222.399	226.541	222.938	237.153	250.025	243.094	223.793	222.207	241.406	253.101	256.518	270.235	246.065	244.614	263.154	263.777	281.369	275.768	260.741	265.905	257.433	265.545	267.07	258.617	271.137
81	152.876	141.954	146.307	145.524	143.841	147.393	141.154	149.128	176.984	182.184	196.092	180.05	184.679	176.839	183.628	177.761	186.711	219.953	217.956	186.306	187.706	200.09	204.685	196.214	195.437	186.735	177.218	163.382	158.474	165.154	179.174	172.465	163.671	171.01	176.164	180.433	177.325	154.274	163.895	160.16	156.686	157.517	162.735	177.082	180.291	177.956	182.471	173.244	177.56
82	31.5325	31.1121	32.5556	41.5408	43.4545	50.7612	62.7011	73.6979	87.0473	106.529	125.611	137.305	147.73	164.78	173.349	181.429	183.34	195.167	211.953	226.254	241.299	257.42	289.759	287.911	265.423	277.532	321.209	317.785	273.962	270.985	276.94	267.43	259.2	262.504	271.485	268.304	274.031	301.441	317.275	312.029	281.585	267.91	273.248	303.649	310.237	339.813	366.856	339.386	323.919
83	49.55	51.9394	60.0385	62.5378	60.9689	58.7432	55.6084	67.4082	70.6966	75.2295	85.9101	84.1866	89.5729	102.176	123.78	124.382	140.969	142.545	138.028	144.891	158.897	161.309	180.396	192.728	200.867	214.893	213.203	213.432	221.356	235.315	256.407	260.181	260.332	241.961	235.482	256.602	262.8	264.212	262.842	274.462	296.53	302.537	312.06	309.226	306.812	300.263	331.816	355.976	332.961
84	51.1604	46.893	56.89	56.4061	55.375	70.1429	82.4322	112.149	147.044	160.89	184.602	189.966	193.981	186.514	208.364	228.768	223.178	238.838	254.613	240.867	242.235	244.766	258.541	261.638	249.383	255.581	271.58	284.624	286.721	291.075	289.33	290.962	293.938	293.747	303.329	315.593	329.85	307.51	301.93	304.956	299.999	291.516	300.827	310.982	319.286	307.121	302.514	302.534	309.918
85	47.2407	43.6434	53.8724	53.75	57.6467	65.5467	72.2992	91.1393	109.159	111.796	129.916	136.694	151.957	170.353	202.733	217.587	222.386	230.917	235.346	234.612	231.798	238.49	231.942	224.927	230.581	243.237	239.617	243.466	246.981	242.54	236.311	234.902	250.913	244.487	249.345	241.632	236.661	245.711	257.993	269.465	285.202	274.536	269.897	269.174	271.256	271.528	275.054	273.859	260.706
86	59.5955	59.7809	68.3516	65.5184	64.2611	78.8042	90.4167	101.579	113.293	120.842	134.188	140.39	151.476	172.6	172.695	184.913	194.58	208.47	217.834	211.128	208.91	214.521	219.862	227.02	235.473	234.941	229.78	239.134	239.607	252.156	257.285	254.159	259.04	258.422	260.149	256.274	255.467	239.818	231.319	232.585	256.523	259.934	234.485	217.301	217.165	225.853	238.271	249.24	237.155
87	37.163	50.0367	59.835	52.3358	58.3875	71.3312	83.8622	130.519	140.188	150.973	159.803	171.549	179.926	202.95	213.552	214.77	220.721	231.852	246.131	246.23	246.853	272.621	269.432	257.856	235.723	228.892	228.476	233.4	242.526	244.964	245.218	228.588	246.305	241.24	233.389	241.255	263.311	280.732	283.108	281.184	276.469	286.806	299.843	295.006	286.069	274.386	267.212	273.53	314.628
88	62.1342	85.6202	80.8932	80.5287	81.7971	89.3369	97.3702	99.691	105.252	111.329	102.721	127.685	135.645	141.052	150.749	153.66	162.953	175.394	176.851	185.018	196.695	175.449	191.338	197.144	199.215	214.506	223.699	224.276	232.927	233.163	227.693	231.123	246.282	267.541	276.672	272.551	252.625	246.01	252.427	257.318	262.502	277.456	270.234	271.961	266.378	266.645	271.576	295.661	307.535
89	41.2281	50.1533	56.9366	52.9153	61.0609	62.3369	68.0972	76.4941	84.2458	110.791	120.728	139.056	139.415	167.05	170.974	182.323	194.216	193.172	199.446	213.594	234.08	243.529	219.528	219.173	218.47	220.535	229	231.457	230.098	228.859	221.304	228.213	245.515	257.417	255.202	272.818	265.603	245.744	237.983	226.611	218.616	217.554	217.904	220.493	234.931	237.443	239.156	243.105	227.764
90	107.616	94.6327	103.658	109.302	100.164	116.844	130.65	137.956	158.851	197.324	241.297	290.236	323.231	285.615	217.902	202.779	218.056	219.009	232.089	248.744	273.316	278.105	262.225	250.519	241.322	244.329	249.104	244.526	241.045	242.003	246.567	239.73	246.098	266.564	284.292	277.4	266.673	258.416	263.258	262.806	258.978	261.932	284.283	291.311	273.032	269.808	266.855	257.248	262.66
91	68.2511	86.9538	91.4027	98.5243	86.5758	97.7651	103.624	122.62	144.934	156.788	148.562	151.778	167.259	173.575	178.613	184.843	190.886	192.987	201.562	232.287	307.803	500.298	582.811	526.964	399.853	343.814	407.907	432.441	431.578	397.218	327.661	294.438	258.608	254.258	284.71	354.42	384.291	425.851	429.449	401.973	347.19	297.117	298.028	313.367	321.375	301.413	286.487	280.897	283.804
92	40.7188	37.9889	40.1912	46.5303	52.4796	63.9296	82.9529	107.803	146.384	169.933	193.959	205.045	219.611	227.981	236.575	239.827	239.734	252.75	264.302	276.197	282.008	286.009	303.574	299.936	291.078	278.932	267.61	285.068	302.781	303.356	300.442	305.621	325.168	314.433	325.193	337.393	311.247	309.043	304.347	324.387	333.099	314.581	306.491	288.167	290.487	317.834	313.474	312.03	319.834
93	56.9461	63.0197	75.7035	90.824	96.3084	107.675	134.086	151.282	163.403	155.407	177.726	209.049	214.384	205.826	199.387	211.463	221.219	232.271	236.375	234.234	240.584	250.337	238.732	241.759	257.137	250.601	245.981	253.191	258.072	257.219	251.652	242.904	245.35	250.299	260.672	318.391	344.136	336.183	284.562	276.37	283.684	325.013	354.364	356.118	358.005	336.839	329.616	355.209	381.38
94	49.1614	47.597	46.9027	51.7014	48.9817	58.9941	76.0459	89.5022	114.445	138.915	157.763	174.064	198.916	202.546	204.483	204.786	213.868	210.53	207.456	214.168	205.812	229.948	242.325	246.282	242.705	238.685	228.949	237.881	247.702	264.237	272.42	272.512	270.426	265.994	274.498	276.578	273.098	292.58	328.443	325.858	300.366	303.716	301.929	298.107	334.045	373.245	337.812	348.334	383.716
95								31	41.4554	44.2799	54.3498	57.2017	71.5968	80.7872	88.656	98.2836	113.475	112.306	130.073	132.832	137.646	143.18	147.555	159.915	168.477	180.222	190.917	186.725	206.873	198.788	181.753	196.169	210.397	187.037	193.605	192.773	193.699	198.754	206.748	213.98	210.478	231.31	234.872	226.778	212.558	222.143	216.454	210.905	214.677
96	61.0582	71.6188	74.4103	93.2192	107.801	111.034	128.868	128.15	126.633	132.915	133.37	142.622	155.141	165.903	174.752	170.174	174.714	180.272	188.764	206.259	206.495	211.183	205.79	217.248	231.826	232.877	252.075	254.456	234.093	212.651	206.35	212.11	221.272	228.173	213.283	213.4	210.607	214.227	207.025	207.443	211.27	210.773	222.786	213.896	218.002	215.413	210.374	215.114	222.192
97	43.6275	55.6028	64.9167	73.6562	74.0464	85.7991	91.3811	119.325	136.783	160.484	178.455	179.977	173.244	180.093	198.328	198.564	207.838	214.218	216.914	217.821	212.693	199.785	199.993	208.737	213.334	223.459	231.732	223.312	222.501	225.599	232.305	228.135	246.819	262.312	243.178	240.957	253.824	258.026	258.969	244.101	257.562	261.386	280.492	296.598	301.155	300.222	285.965	278.093	287.166
98	39.5385	46.589	50.4554	46.7388	44.9293	40.9486	51.0943	67.1874	94.3591	112.571	138.04	135.793	136.582	134.025	143.378	153.414	162.977	182.653	209.501	216.885	206.076	215.369	217.488	231.014	236.935	243.864	253.683	259.414	265.283	279.498	281.919	271.487	264.918	262.933	269.588	256.664	250.193	261.417	256.882	255.897	253.988	266.333	262.348	258.561	253.768	252.217	254.388	262.461	270.206
99	35.5116	40.9867	40.637	44.1643	44.9534	51.2812	64.4756	73.799	94.743	99.7992	107.589	118.188	126.426	138.425	160.21	184.891	202.486	225.021	253.399	269.327	271.07	270.423	276.108	282.773	277.493	257.577	242.781	249.695	253.321	268.063	266.369	280.767	270.391	268.421	273.403	284.878	290.76	291.657	277.849	277.948	277.99	270.725	283.31	278.396	269.269	269.176	270.275	276.244	270.784
100	27.3956	31.6789	35.2647	35.3939	38.7518	48.5135	53.603	66.2237	84.2891	103.464	125.213	149.577	157.708	177.172	182.027	196.646	234.438	259.548	260.951	245.709	246.966	247.677	261.097	266.537	261.857	258.77	258.136	261.571	259.336	268.244	277.318	292.561	300.943	307.521	345.266	338.401	348.6	339.329	298.886	283.143	271.703	283.217	313.548	316.722	310.457	310.899	310.853	315.761	317.08
101	28.9385	29.8889	35.395	36.1295	43.4828	49.5385	57.1447	58.5247	64	74.0283	98.0135	114.325	141.835	151.339	180.045	184.625	203.935	220.759	220.558	209.412	216.106	214.654	217.373	231.676	243.581	251.066	248.48	248.109	247.819	255.288	259.166	244.197	256.427	274.357	273.521	263.628	263.734	267.034	277.473	280.745	306.154	316.498	287.998	280.19	297.532	286.086	267.328	273.814	287.071
102	57.1667	66.5365	68.5574	87.3267	109.482	119.289	131.706	151.148	155.193	173.589	177.391	168.405	189.662	189.38	202.514	224.056	225.617	253.106	263.032	250.947	244.589	251.401	251.637	255.396	268.187	268.627	271.928	276.659	273.583	274.284	279.262	279.107	272.046	273.358	272.14	267.675	262.8	263.087	264.577	274.939	258.822	264.038	272.576	282.247	291.704	303.311	299.841	288.941	279.672
103	68.2251	70.269	74.274	89.9308	102.171	103.595	130.151	144.14	145.24	152.821	159.836	159.451	162.305	156.745	163.581	168.03	172.895	179.246	205.902	217.319	228.604	235.383	237.532	243.423	260.933	273.35	273.224	303.651	338.925	361.756	397.105	377.372	322.433	298.678	293.859	292.672	301.412	303.27	301.902	316.791	303.132	296.734	306.367	295.388	295.677	293.492	287.477	295.069	296.274
104	74.1562	57.449	69.5385	60.8824	61.0729	66.4492	70.5985	73.3895	85.1762	91.0677	95.0474	119.449	152.132	162.039	163.087	179.006	202.653	210.886	227.768	231.979	217.002	233.781	244.776	249.599	251.019	259.229	272.165	284.855	290.114	324.365	381.298	403.872	372.164	334.299	347.85	370.944	380.24	374.133	331.865	328.07	353.641	393.452	414.495	416.172	381.815	333.814	337.877	355.866	346.074
105	92.2689	116.398	94.0704	57.6378	67.4815	87.8969	74.7333	88.7311	95.5519	102.401	115.559	124.546	136.985	146.334	161.934	192.43	220.41	226.291	218.947	206.145	194.867	201.183	195.718	189.872	209.419	220.612	212.18	203.778	215.495	220.074	220.386	221.143	222.264	212.347	216.687	217.643	213.646	216.274	213.654	214.7	213.841	228.401	238.298	236.446	214.162	209.645	219.975	230.129	223.756
106	66.2963	56.2414	66	73.4944	80.4211	83.1887	86.3107	71.7251	76.0862	78.5036	84.9984	91.5611	106.494	118.119	115.927	127.325	151.311	161.783	174.299	177.205	185.329	210.024	206.582	211.686	222.046	265.875	279.155	249.837	248.504	259.789	259.152	275.444	269.093	259.884	259.137	252.914	242.333	257.234	269.56	281.866	281.047	297.492	289.767	305.636	324.234	334.54	344.919	346.745	326.139
107	19.5632	23.5745	30.9259	33.5943	33.0948	39.1228	45.1788	71.1931	102.852	132.127	137.265	144.242	160.088	172.862	177.773	200.864	222.906	228.409	228.892	229.559	225.679	226.042	221.369	223.15	226.396	233.377	243.033	246.797	229.251	228.852	233.571	256.39	273.816	278.914	273.783	267.347	266.994	285.893	277.643	262.986	276.171	284.664	290.664	284.056	281.205	323.849	328.51	325.831	321.197
108	42.131	33.5577	36.2671	44.5931	51.8746	58.4985	58.2346	72.4493	90.0823	103.237	127.045	158.994	201.856	217.628	216.707	207.284	208.82	212.268	237.711	250.912	267.913	303.289	334.262	332.016	316.998	310.594	313.753	319.131	332.128	338.926	338.224	336.609	333.275	343.631	358.58	352.91	361.965	351.029	370.374	356.962	359.887	378.207	377.462	376.518	399.225	451.174	493.605	442.287	397.401
109	47.507	53.75	56.5519	47.7565	58.0076	53.6704	63.2612	73.6761	97.3312	122.12	142.051	179.052	190.161	173.531	195.728	201.218	204.282	208.578	231.006	238.76	265.536	278.661	278.443	281.787	308.64	328.956	323.445	322.947	302.459	287.315	299.77	317.515	342.923	359.262	335.222	321.028	315.122	313.599	328.581	334.958	352.171	358.151	337.665	320.655	323.516	322.52	327.227	331.043	318.427
110	59.6582	77.2298	77.8018	86.564	91.4582	82.0931	80.5789	88.6399	97.6284	102.238	107.54	110.025	104.85	110.467	129.309	146.295	164.142	178.905	184.598	195.869	211.932	220.28	218.24	229.553	243.687	265.153	265.494	261.56	258.061	262.925	270.119	273.96	272.422	283.059	290.764	287.302	298.424	297.399	320.816	366.102	359.343	342.682	325.625	337.253	319.104	300.902	318.688	351.508	358.593
111	56.5641	55.2674	53.7449	55.6667	52.1692	50.8898	58.5363	53.3987	61.5492	77.4809	91.1133	132.211	154.073	161.702	167.431	175.376	182.926	171.466	184.508	189.306	195.562	201.307	219.662	237.915	254.301	246.57	245.072	243.092	251.896	252.956	254.553	256.807	261.381	263.325	273.782	264.896	261.574	254.198	256.31	261.008	269.287	266.644	253.365	255.884	259.645	258.851	267.287	271.711	275.885
112	49.4212	66.354	78.9265	83.011	107.095	130.554	134.398	141.555	147.651	156.919	172.737	177.578	188.688	203.654	202.745	216.003	237.744	239.792	231.578	250.817	254.192	262.786	249.628	253.966	254.678	257.513	260.678	264.269	271.928	264.498	275.379	283.595	281.581	282.228	284.285	276.558	270.626	283.351	277.476	271.76	275.288	283.817	287.313	290.83	281.912	276.049	282.807	279.196	281.941
113	41.863	36.9651	40.5434	45.1148	46.7874	50.7117	60.3414	76.7596	91.6887	110.382	132.993	152.777	164.973	172.31	177.625	191.72	202.89	224.84	227.877	218.705	214.048	205.658	214.494	214.528	217.805	220.618	216.712	223.386	231.789	236.522	235.977	229.692	253.713	261.496	259.923	269.346	289.428	306.476	311.355	279.561	260.637	239.646	243.084	249.863	272.615	257.956	242.751	250.874	279.331
114	40.0021	41.1487	52.861	57.9621	65.7333	79.7675	109.838	133.044	143.477	164.978	162.269	173.361	177.594	206.16	222.336	230.521	228.854	240.456	224.8	229.436	246.496	250.023	248.367	249.639	245.931	265.638	275.457	284.22	285.834	286.901	291.28	289.517	280.79	284.179	274.947	271.1	261.329	272.52	292.468	296.591	299.65	304.171	298.868	281.905	297.825	324.42	336.585	302.033	310.652
115	48.3777	64.3234	62.4444	59.8636	61.2941	68.7442	96.7913	119.544	135.603	148.73	164.619	179.601	184.143	191.293	213.521	238.66	237.767	248.06	255.815	268.753	281.048	307.724	320.174	322.52	311.467	303.939	309.043	312.272	312.687	319.69	314.473	317.915	313.686	320.012	309.888	313.358	329.941	340.687	358.923	374.64	387.04	378.833	334.752	329.995	350.048	363.581	346.084	322.846	316.746
116	60.4093	90.1176	107.188	129.639	148.413	161.987	173.62	216.219	250.018	267.355	284.954	311.985	353.047	381.286	364.565	337.911	317.418	300.936	313.576	331.229	372.878	416.478	383.761	372.443	373.531	373.593	345.478	315.187	326.367	336.502	319.198	310.668	325.745	341.691	352.734	358.294	388.527	377.13	392.903	367.309	345.919	350.349	354.317	356.328	349.298	355.937	356.04	347.733	336.636
117	50.6264	51.135	63.8593	79.0278	107.123	144.551	152.886	175.775	164.413	158.562	173.562	180.741	186.764	193.266	194.162	213.377	230.655	223.519	231.586	257.712	280.846	290.734	290.215	282.087	267.404	263.072	281.575	316.698	343.758	363.236	320.779	293.737	301.37	296.977	303.492	315.232	324.783	323.996	332.724	341.532	405.539	416.227	418.852	399.401	392.41	426.212	444.901	367.932	360.583
118	44.2882	50.3865	49.5357	50.75	50.7479	50.9608	55.9367	67.0611	76.5441	85.2289	98.7113	114.037	125.648	143.562	156.242	181.479	170.804	175.489	172.429	175.928	179.203	191.792	207.287	206.558	209.307	222.719	231.845	230.658	225.754	239.723	250.479	261.125	273.53	273.227	256.498	272.645	282.485	288.68	278.521	251.623	249.571	275.84	302.627	318.972	312.283	298.497	285.083	292.39	294.909
119	57.2971	65.6579	79.7443	91.9682	131.438	185.434	198.753	230.115	230.912	217.557	211.11	210.069	226.965	235.658	230.402	229.937	224.672	213.576	234.873	248.736	256.557	273.863	296.495	286.905	278.202	263.851	255.92	255.265	260.943	266.589	288.941	283.355	278.41	284.581	278.184	263.675	264.961	265.967	282.82	286.13	300.294	295.62	283.007	282.476	271.249	272.192	276.513	275.959	292.447
120	47.3923	60.0123	64.8523	66.3018	93.6415	105.377	120.758	147.833	170.836	167.538	166.644	175.319	184.647	189.982	192.549	197.803	206.734	232.88	265.555	284.891	270.157	253.459	241.205	238.711	241.43	249.811	259.767	265.874	260.453	251.577	239.71	232.943	237.462	226.626	236.423	252.069	251.043	250.189	247.32	252.261	252.389	256.378	241.085	245.363	243.946	247.154	239.107	241.171	241.955
121	41.5833	36.3654	42	39.5812	43.0096	44.6036	49.2493	51.4293	58.2246	66.9772	65.5985	77.4036	82.5634	96.1472	111.199	132.892	145.402	144.802	164.736	176.157	190.355	211.204	211.412	195.369	193.604	196.757	201.238	213.828	219.799	224.094	245.525	261.293	246.259	250.34	245.912	246.424	252.192	259.507	254.804	249.948	264.318	281.51	291.545	274.8	263.504	262.085	271.414	279.753	306.047
122	11.375	21.9672	23.952	36.9005	44.3639	53.7128	66.1828	64.4367	61.0178	72.6393	83.0366	102.091	138.261	151.806	161.878	170.037	174.791	181.052	185.23	186.465	200.683	201.519	206.433	204.753	201.853	207.923	210.938	219.659	243.623	244.662	247.539	251.01	249.432	232.626	233.764	234.547	224	222.631	221.049	230.638	237.966	237.93	237.46	235.055	238.961	247.434	262.828	263.333	261.489
123	44.4305	66.8757	85.0837	66.6017	62.2702	69.7767	73.6667	82.044	82.4821	93.535	105.617	115.33	146.114	175.668	182.818	200.739	206.773	240.229	261.232	264.496	248.731	258.696	269.493	280.917	282.282	295.147	285.891	276.89	298.654	301.465	295.078	305.281	300.07	281.858	282.479	283.85	295.353	329.883	363.668	343.902	323.44	295.118	296.257	317.972	331.293	349.825	352.004	300.872	298.72
124	86.7957	98.9868	102.19	124.786	114.906	114.793	116.317	128.736	132.714	145.994	151.425	170.657	179.893	189.651	203.87	200.25	209.533	210.97	229.9	248.91	242.886	244.111	234.184	231.228	239.178	256.779	256.279	254.527	253.805	257.486	272.629	273.861	298.914	298.811	304.392	315.628	305.179	302.826	311.37	334.83	337.245	338.55	323.424	357.562	341.615	315.822	324.008	334.488	331.024
125	42.2421	38.2232	38.0156	55.9234	68.6154	77.1432	89.6862	115.715	132.165	156.732	165.21	186.641	197.826	209.031	229.505	251.264	267.775	295.025	291.538	261.383	239.958	254.417	266.864	271.6	260.399	261.234	248.591	244.358	249.765	262.769	277.117	279.405	272.551	259.721	241.833	230.85	239.626	250.517	242.243	241.961	248.579	248.172	232.392	256.968	259.416	264.558	264.746	275.167	276.904
126	18.1702	22.2561	20.9619	24.4689	29.2968	34.1875	46.8738	57.5434	63.9912	82.6601	101.152	120.327	133.375	146.839	159.167	170.076	174.188	170.142	181.037	187.572	195.949	210.57	214.549	210.929	217.058	229.496	216.457	217.926	235.442	237.394	231.561	234.624	238.433	247.082	249.275	236.492	246.148	265.867	267.036	281.383	268.28	264.929	262.17	256.298	269.634	261.086	255.091	252.029	250.104
127	69.6582	71.5344	79.0947	92.5745	106.743	118.863	123.421	142.106	157.221	164.071	181.471	187.176	220.559	257.043	265.377	250.616	255.912	245.839	264.735	271.752	292.295	281.082	267.912	253.652	265.539	303.566	330.362	333.641	307.277	319.507	356.575	346.816	335.313	360.451	399.101	394.228	408.984	407.583	381.473	366.463	371.896	347.388	331.718	339.334	334.338	339.03	323.604	331.554	345.208
128	75.4912	72.9253	68.9062	79.1873	83.0067	100.424	113.121	116.348	123.013	153.512	172.445	185.354	192.862	203.815	212.806	225.137	242.339	236.031	234.436	236.5	239.376	241.176	255.515	302.551	299.878	293.703	268.08	255.532	256.681	252.651	251.367	258.467	256.665	254.43	257.865	264.631	274.814	282.472	274.141	276.069	271.204	285.704	287.86	295.971	291.488	282.987	279.991	268.839	271.757
129	37.5254	29.7727	30.92	33.5449	42.1765	42.3375	50.9877	64.6787	76.6645	89.6883	104.964	127.315	138.42	158.852	166.835	181.176	197.44	229.083	243.87	268.52	274.856	269.912	277.239	265.985	262.968	269.575	276.675	278.441	295.268	352.127	419.88	422.954	340.179	307.015	305.989	309.274	293.522	298.624	298.916	314.77	341.971	322.449	328.186	343.604	351.005	355.067	327.069	294.666	309.209
130	44.9423	32.9873	53.0556	67.2313	52.8439	48.7895	60.5483	56.2145	61.0713	79.0779	78.2638	96.653	128.554	132.369	142.711	157.972	185.815	198.023	213.997	240.406	227.737	226.921	238.042	241.016	233.002	241.787	243.693	239.955	237.586	240.493	279.399	343.592	362.315	323.667	270.112	268.705	258.529	265.895	277.817	286.889	293.753	295.654	293.79	287.77	284.696	290.509	270.087	302.413	312.595
131	54.257	60.6631	60.3978	70.5182	65.77	83.8665	95.2192	120.391	153.212	169.256	198.102	203.18	213.583	230.474	253.539	216.441	221.833	235.491	236.975	242.646	244.465	258.356	271.35	294.78	304.031	322.946	335.323	324.513	295.948	293.373	278.896	280.179	278.996	275.544	284.614	300.384	292.436	283.659	283.647	290.036	300.732	307.808	301.378	300.303	304.034	305.959	307.176	292.662	291.009
132	32.7143	27.9118	29.203	35.5821	47.3922	58.3382	75.5881	82.6097	107.409	127.078	139.591	155.059	180.278	220.409	244.018	272.331	250.065	242.965	242.361	232.188	224.66	248.052	255.774	264.617	262.463	288.363	299.942	288.577	268.877	276.75	286.888	290.67	272.94	286.913	290.296	281.884	279.499	284.019	293.118	289.653	302.016	317.05	306.342	285.545	274.644	284.838	292.415	316.117	308.094
133	57.9128	51.6452	55.7586	75.6157	76.9038	88.2674	81.8974	100.47	133.445	139.572	153.204	164.481	176.397	194.901	194.619	193.349	216.21	227.451	226.152	239.686	249.694	246.111	234.267	245.345	246.294	256.722	260.556	253.89	251.223	267.192	273.549	269.714	269.399	266.861	271.617	285.83	324.936	340.708	315.455	268.214	260.423	270.61	283.059	296.133	270.149	270.534	288.449	300.574	299.881
134	73.9787	64.7717	61.8015	67.1918	80.4615	109.389	139.668	163.806	185.537	209.75	228.612	239.928	237.318	234.156	240.973	232.876	236.991	240.459	242.234	251.075	281.803	291.314	267.127	253.497	263.756	268.432	279.981	267.624	264.553	257.396	252.012	253.974	247.53	248.188	249.689	245.036	255.366	255.84	250.664	253.977	246.321	246.073	257.626	252.822	255.242	263.858	268.356	259.733	256.049
135	57.2598	61.8783	63.8462	57.7198	71.7386	73.3333	78.4215	91.7849	103.834	119.165	132.551	145.266	161.259	176.901	171.304	169.451	193.851	190.547	202.049	209.957	227.328	246.908	244.674	238.554	229.734	247.508	261.313	252.744	231.641	230.214	246.9	267.535	262.909	255.665	266.697	268.719	274.057	277.825	291.166	296.81	289.047	277.241	288.326	309.335	280.78	267.571	271.919	311.422	325.221
136	29.9437	36.5158	36.6824	42.7269	52.8214	53.3468	63.6461	77.0729	97.031	117.625	142.795	161.99	186.442	176.947	205.921	203.721	204.68	205.746	230.079	243.379	248.036	241.215	242.072	240.062	241.625	244.519	258.141	248.097	226.63	242.634	263.496	281.398	279.247	280.029	287.264	299.687	320.562	346.851	315.067	294.025	283.118	294.196	303.167	299.013	295.415	293.915	299.136	284.134	279.351
137	55.2778	63.0253	61.9612	60.3993	72.6756	72.1264	84.3606	104.13	118.955	126.259	151.839	172.286	196.22	207.851	215.698	222.799	232.432	238.904	239.706	252.665	259.782	257.231	272.59	295.071	290.111	285.515	294.579	304.995	340.651	347.794	346.609	322.732	315.14	327.829	332.48	324.342	331.527	335.165	416.249	439.117	425.626	473.232	402.436	339.056	321.1	318.218	322.932	329.553	353.537
138	38.3795	59.8803	66.2531	64.8932	68.1356	93.536	93.1966	107.883	130.211	151.982	164.634	188.659	196.688	196.075	205.072	215.474	213.591	227.701	257.14	269.595	260.753	267.054	286.081	272.144	285.959	312.544	298.314	282.38	283.726	281.151	270.221	258.269	250.721	254.323	266.146	272.692	272.306	256.656	262.59	280.694	288.171	282.192	286.013	279.879	266.423	269.241	290.385	273.737	276.806
139	42.3542	59.5701	47.3057	57.0709	61.4844	66.9458	82.7143	84.7006	98.8788	111.761	109.132	125.382	131.812	151.664	167.549	190.442	210.12	226.309	235.456	246.303	237.121	249.831	249.142	263.019	267.856	278.621	287.56	274.824	276.495	291.579	289.109	281.82	280.148	292.77	281.015	274.662	284.234	277.183	277.083	304.156	301.502	311.361	329.169	308.218	300.702	323.86	325.512	306.398	285.723
140	26.2662	46.0116	60.069	68.0337	67.9973	65.341	75.8452	82.5673	100.36	118.156	146.587	150.623	164.367	168.264	185.631	186.55	200.117	210.387	226.162	224.793	218.509	217.769	213.364	215.459	219.422	226.851	222.496	228.827	237.297	239.78	228.895	224.137	227.559	234.401	238.078	235.576	242.112	259.831	255.767	247.797	244.99	246.206	241.816	239.802	243.433	253.703	268.084	260.078	296.293
141	51.8513	57.098	84.292	105.295	107.803	109.557	107.15	131.231	140.273	171.119	180.388	182.214	200.36	210.072	218.638	231.087	230.349	227.981	237.203	247.585	247.75	247.243	250.902	254.424	257.283	268.265	275.922	293.155	307.648	300.344	285.511	298.571	284.286	271.605	272.52	267.945	273.559	268.193	273.747	276.017	270.257	270.483	274.745	286.977	305.59	315.482	308.992	294.72	292.049
[truncated: 145 more columns]
